# Supplementary material for: Mother knows worst? Fungal infection enhances corn flavonoid of wogonin to inhibit Conogethes punctiferalis larval growth
Source: Plant Biotechnol J. 2025 Mar 19;23(6):2254–65. doi: 10.1111/pbi.70051 (PMC12120905; doi:10.1111/pbi.70051)
Supplement: Supplementary file 2 — Table S1 Metabolomic analysis of T. asperellum‐infected corn, healthy corn and T. asperellum. [file PBI-23-2254-s002.xlsx]

## Sheet: Sheet1
Table S1. Metabolomic analysis of T. asperellum infected corn, healthy corn and T. asperellum.
Index	Q1 (Da)	Q3 (Da)	Molecular weight (Da)	Formula	Ionization model	Compounds	Class I	Class II	CAS	Level	Ta_infected-1	Ta_infected-2	Ta_infected-3	Healthy-1	Healthy-2	Healthy-3	Ta-1	Ta-2	Ta-3	QC01	QC02	QC03	cpd_ID	kegg_map	mw_cpd_ID	mw_map
MW0015455	295.23	277.21	296.235	C18H32O3	[M-H]-	(10E,12Z)-9-HODE	Lipids	Free fatty acids	98524-19-7	3	381543	387189	544498	303600	336265	233529	350616	275052	490180	240540	159893	250040	-	-	-	-
Wbmp008021	478.28	337.27	477.273	C26H39NO7	[M+H]+	(14-Ethyl-4,6,19-trimethoxy-9,11-dioxa-14-azaheptacyclo[10.7.2.12,5.01,13.03,8.08,12.016,20]docosan-21-yl)acetate	Alkaloids	Alkaloids	-	3	1.72489e+06	1.16018e+06	2.33315e+06	6.78021e+06	2.48868e+06	5.95254e+06	1.04668e+06	1.15194e+06	1.27352e+06	1.30859e+06	1.31418e+06	1.48488e+06	-	-	-	-
MWSHC2028	231.11	158.1	230.106	C13H14N2O2	[M+H]+	(1S,3S)-1-Methyl-1,2,3,4-tetrahydro-β-carboline-3-carboxylic acid*	Alkaloids	Alkaloids	40678-46-4	1	832985	885225	784563	731750	756433	559208	999004	690147	1.08434e+06	827432	847009	876989	-	-	-	-
Lmyp003024	194.04	110.06	193.037	C9H7NO4	[M+H]+	(2-Oxo-3H-1,3-benzoxazol-6-yl)acetate	Alkaloids	Alkaloids	-	2	1.05244e+07	6.04518e+06	4.85175e+06	1.43436e+07	1.66091e+06	6.42534e+06	943523	746372	1.07508e+06	1.69959e+06	1.70321e+06	1.81762e+06	-	-	-	-
Zbqn002049	236.09	164.07	237.1	C12H15NO4	[M-H]-	(2-carboxyethyl)-L-phenylalanine	Amino acids and derivatives	Amino acids and derivatives	-	3	1.35962e+06	992925	1.81184e+06	36326.2	35823	43929.1	1.47926e+06	1.49669e+06	1.76586e+06	610202	621123	629061	-	-	-	-
ZbWn000383	188.09	116.08	189.1	C8H15NO4	[M-H]-	(2-carboxyethyl)-L-valine	Amino acids and derivatives	Amino acids and derivatives	-	3	39967.7	47300.4	25502.1	160746	183153	150830	262986	221958	297511	82780.8	61948.9	74408.9	-	-	-	-
Zbqn004207	264.09	146.05	265.095	C13H15NO5	[M-H]-	(2-phenylacetyl)-L-glutamicacid	Amino acids and derivatives	Amino acids and derivatives	-	1	742484	601722	268468	277267	177894	205013	263166	312690	267895	149684	119828	153505	-	-	-	-
MW0105002	293.06	141.04	270.067	C11H14N2O4S	[M+Na]+	(2R)-3-(5-acetamido-2-hydroxyphenyl)sulfanyl-2-azaniumylpropanoate	Amino acids and derivatives	Amino acids and derivatives	-	3	123603	160847	130921	166192	140863	191582	193877	311614	266463	135674	118895	129832	-	-	-	-
Zmmp000635	130.09	84.08	129.079	C6H11NO2	[M+H]+	(2S)-2-amino-4-methyl-4-pentenoic acid*	Amino acids and derivatives	Amino acids and derivatives	-	1	2.96555e+08	2.49982e+08	1.91385e+08	1.30722e+08	1.1764e+08	1.33337e+08	4.45874e+07	4.06192e+07	3.94692e+07	1.31813e+08	1.32406e+08	1.31126e+08	-	-	-	-
Zmyp004317	339.1	177.05	338.1	C16H18O8	[M+H]+	(3,4,5-trihydroxytetrahydro-2H-pyran-2-yl)methyl (E)-3-(4-hydroxy-3-methoxyphenyl)acrylate	Phenolic acids	Phenolic acids	-	3	6.75448e+06	4.07842e+06	1.06107e+07	4.7821e+06	1.81437e+07	4.29293e+06	115498	72504.1	108461	4.62031e+06	4.29153e+06	4.66995e+06	-	-	-	-
Wcsn008814	265.18	205.16	266.188	C16H26O3	[M-H]-	(3,7-dimethyl-11-oxododeca-2,6-dienyl)acetate	Others	Others	-	1	196713	156604	231851	251807	101783	163190	156772	79946.7	41859.4	174658	164290	96061	-	-	-	-
Zmmp002946	295.13	120.08	294.122	C14H18N2O5	[M+H]+	(3-(carboxyamino)-2-methylpropanoyl)phenylalanine	Amino acids and derivatives	Amino acids and derivatives	-	1	4.67581e+06	9.93893e+06	3.85664e+06	4.95363e+06	4.04863e+06	5.2661e+06	373137	355622	827866	3.83289e+06	3.82821e+06	4.01211e+06	-	-	-	-
pmn001612	753.22	529.2	754.232	C34H42O19	[M-H]-	(3-Mustard acyl)-fructosyl-α-D-(6-mustard acyl)glucoside	Phenolic acids	Phenolic acids	-	2	54234.3	79811.4	67540.5	106363	33510.6	124011	69727	69455.2	81234.3	29880.2	30605.6	42862	-	-	-	-
Zmmp004183	232.12	101.02	231.111	C10H17NO5	[M+H]+	(3-carboxypropanoyl)-L-leucine	Amino acids and derivatives	Amino acids and derivatives	-	3	228484	367508	110730	141449	247759	159597	6716.27	12841.7	32605.7	165473	155487	176834	-	-	-	-
Zbqn001288	202.11	130.09	203.116	C9H17NO4	[M-H]-	(3-hydroxypropanoyl)-L-leucine	Amino acids and derivatives	Amino acids and derivatives	-	1	942075	1.13482e+06	784028	1.27132e+06	1.127e+06	1.15537e+06	1.79927e+06	1.79565e+06	2.16869e+06	739088	678127	687409	-	-	-	-
Lcsp011112	366.34	307.26	365.329	C23H43NO2	[M+H]+	(3S,13Z,16Z)-3-amino-4-hydroxy-2-methyldocosa-13,16-dien-5-one	Lipids	LPE	-	2	6.02116e+06	4.73437e+06	6.79732e+06	7.10952e+06	3.7608e+06	6.60575e+06	820261	777254	959373	3.15652e+06	3.29524e+06	3.16065e+06	-	-	-	-
Wbkp008219	699.36	699.36	698.343	C38H46N6O7	[M+H]+	(3S,3'S)-N,N'-((1R,2R)-5-((3,4,5-trihydroxy-6-methyltetrahydro-2H-pyran-2-yl)oxy)cyclohex-3-ene-1,2-diyl)bis(2-methyl-2,3,4,9-tetrahydro-1H-pyrido[3,4-b]indole-3-carboxamide)	Alkaloids	Alkaloids	-	1	2.84597e+06	2.63753e+06	1.62938e+06	1.81237e+07	1.29208e+07	1.73286e+07	4.5028e+06	3.18197e+06	5.62694e+06	5.69106e+06	5.21613e+06	5.27727e+06	-	-	-	-
Zbqn002320	236.09	88.04	237.1	C12H15NO4	[M-H]-	(4-(2-oxopropoxy)phenyl)-L-alanine	Amino acids and derivatives	Amino acids and derivatives	-	1	7023.02	11129.5	11740.1	134936	302007	146199	120838	108537	167805	60996.3	63355.4	51548.3	-	-	-	-
Wbmp002417	446.22	300.16	445.21	C24H31NO7	[M+H]+	(6aS)-1,2,9,10-tetramethoxy-6-methyl-5,6,6a,7-tetrahydro-4H-dibenzo[de,g]quinoline;2-hydroxypropanoic acid	Alkaloids	Alkaloids	-	2	222430	156792	175698	151833	188660	161448	42054	48362.3	69090	88101.5	103208	49142.9	-	-	-	-
Lmcn009122	253.217	235.209	254.225	C16H30O2	[M-H]-	(7Z)-Hexadecenoic acid*	Lipids	Free fatty acids	2416-19-5	1	254732	275467	196801	287478	232029	243415	60310.8	35511.4	30317	189845	194880	185391	-	-	-	-
Lmbn006152	279.23	59.01	280.24	C18H32O2	[M-H]-	(9Z,11E)-Octadecadienoic acid*	Lipids	Free fatty acids	2540-56-9	1	2.61448e+06	2.06276e+06	2.38964e+06	2.61672e+06	2.09676e+06	2.21083e+06	44195.6	14611	6013.31	1.77134e+06	1.65866e+06	1.66108e+06	C04056	ko00591	C04056	-
Wcdp006929	291.2	207.14	290.188	C18H26O3	[M+H]+	(9Z,11E,13E,15Z)-4-Oxo-9,11,13,15-Octadecatetraenoic Acid	Lipids	Free fatty acids	17699-21-7	3	131622	96034.8	103855	21640.6	407608	16429.7	136079	148522	203095	94860.6	105623	84113.5	-	-	-	-
MW0157965	271.19	119.05	212.178	C13H24O2	[M+CH3COO]-	(E)-11-methyldodec-2-enoic acid	Lipids	Free fatty acids	677354-24-4	3	5.09863e+06	3.42948e+06	7.25583e+06	36874.2	15019.3	108349	6512.44	5826.83	5038.29	1.6542e+06	1.64457e+06	1.70341e+06	-	-	-	-
Walp012785	337.27	263.24	336.266	C21H36O3	[M+H]+	(Oxiran-2-yl)methyl octadeca-9,12-dienoate*	Lipids	Glycerol ester	856386-19-1	1	401481	309081	489441	2.13179e+06	2.77028e+06	2.10145e+06	64198.6	56830	56391.8	24158.3	27225.4	19990.6	-	-	-	-
Wccp002870	295.13	120.08	294.122	C14H18N2O5	[M+H]+	(S)-2-Amino-5-(((S)-1-Carboxy-2-Phenylethyl)Amino)-5-Oxopentanoic acid	Alkaloids	Alkaloids	-	3	4.616e+06	9.97076e+06	3.63028e+06	4.79782e+06	3.97053e+06	5.09481e+06	373089	321825	931830	3.82678e+06	3.86957e+06	3.75914e+06	-	-	-	-
Wbmp006077	427.27	427.27	426.264	C26H36NO4+	[M+H]+	1,10-dimethoxy-6,6-dimethyl-2,9-di(propan-2-yloxy)-5,6,6a,7-tetrahydro-4H-dibenzo[de,g]quinolin-6-ium	Alkaloids	Alkaloids	-	1	1.12419e+07	1.24473e+07	1.39571e+07	6.25244e+06	9.61013e+07	4.84874e+06	1.15479e+06	1.05546e+06	652973	2.17618e+07	2.04914e+07	1.98324e+07	-	-	-	-
MWSslk133	257.18	195.18	258.183	C14H26O4	[M-H]-	1,14-Tetradecanedioic Acid	Lipids	Free fatty acids	821-38-5	2	73706.6	66887.5	44935.7	35090.5	49818.9	24777.5	66016.5	94643.8	105371	76112.3	88638.1	79233.7	-	-	-	-
Lmsn008066	519.33	457.33	520.34	C30H48O7	[M-H]-	1,2,3,19,23-Pentahydroxyurs-12-en-28-oic acid	Terpenoids	Triterpene	-	3	45229.2	56333.1	34443	34437.6	11078.1	34925.2	47138	44241.7	48941.7	21018.5	19481.6	21796.6	-	-	-	-
Lmsn009238	503.34	441.34	504.345	C30H48O6	[M-H]-	1,2,3,19-Tetrahydroxyurs-12-en-28-oic acid	Terpenoids	Triterpene	120211-98-5	2	11583.3	8288.92	28646.2	34451.5	51276.5	39844.1	17693.3	47222.2	31800.2	14594	16234.4	18557.2	-	-	-	-
MWSHC2025	217.1	144.08	216.09	C12H12N2O2	[M+H]+	1,2,3,4-Tetrahydro-3-carboxy-2-carboline	Alkaloids	Alkaloids	72002-54-1	1	334390	402806	332280	238236	197580	154942	7.9999e+06	5.25604e+06	8.30614e+06	3.0446e+06	3.139e+06	2.91818e+06	-	-	-	-
pmn001534	787.1	617.08	788.107	C34H28O22	[M-H]-	1,2,3,6-Tetra-O-galloyl-β-D-glucose	Phenolic acids	Phenolic acids	79886-50-3	3	19100.8	25949	31450.4	15774.9	18244.7	3103.91	13285.6	8329.99	14117	17014.5	13282	21086	C04516	-	C04516	-
Wbtp004753	303.05	229.05	302.043	C15H10O7	[M+H]+	1,2,3,7,8-pentahydroxy-6-methylanthracene-9,10-dione	Flavonoids	Other Flavonoids	-	3	448544	401261	449233	419124	456598	428537	415787	190811	404402	357540	334959	426435	-	-	-	-
Wbtn006715	301.04	151	302.043	C15H10O7	[M-H]-	1,2,4,5,8-pentahydroxy-6-methylanthracene-9,10-dione	Flavonoids	Other Flavonoids	-	3	12568.4	24854.3	47864.4	40888	28846.8	21327.7	13277.5	11633.5	18014.9	14836.4	24052.4	18838.9	-	-	-	-
Wbtp004961	303.05	229.05	302.043	C15H10O7	[M+H]+	1,2,4,5-tetrahydroxy-7-(hydroxymethyl)anthracene-9,10-dione	Flavonoids	Other Flavonoids	-	2	3.49518e+06	2.83673e+06	4.3731e+06	178086	150122	142637	127698	100052	95704.2	1.26934e+06	1.32359e+06	1.38843e+06	-	-	-	-
Zbyn004414	787.1	617.08	788.106	C34H28O22	[M-H]-	1,2,4,6-tetra-O-galloyl-β-D-glucose	Phenolic acids	Phenolic acids	-	3	9138.3	21895.7	13789	13285.6	13781.5	6626.56	10771.6	13326.5	13246.6	20654.9	12170.8	17032.7	-	-	-	-
Wdsp004778	352.15	336.12	351.147	C21H21NO4	[M+H]+	1,2,9,10-tetramethoxy-6-methyl-6H-dibenzo[de,g]quinoline	Alkaloids	Aporphine alkaloids	-	3	87219.5	86611.3	92544.1	61537	80940	69130.7	143705	117335	97062.4	283053	296927	412442	-	-	-	-
Hmbp006861	445.15	177.05	444.142	C23H24O9	[M+H]+	1,2-O-Diferuloylglycerol*	Phenolic acids	Phenolic acids	-	1	55114.6	54881.1	33983.4	171979	38409.8	245828	77268.7	118370	123700	45427.1	43837.9	49124.7	-	-	-	-
Hmbn005951	383.12	163.04	384.121	C21H20O7	[M-H]-	1,3-O-Di-p-Coumaroylglycerol	Phenolic acids	Phenolic acids	-	1	705633	2.39998e+06	938079	1.30716e+06	170605	1.94378e+06	1.40288e+06	1.31844e+06	1.83572e+06	950182	923694	858210	-	-	-	-
mws1584	515.12	191.03	516.127	C25H24O12	[M-H]-	1,3-O-Dicaffeoylquinic Acid (Cynarin)	Phenolic acids	Phenolic acids	30964-13-7	2	24346.2	48709.2	37434.9	365042	1.17029e+06	505791	429950	453898	616473	211406	228695	224390	C10445	-	C10445	-
pmp000091	445.15	177.05	444.142	C23H24O9	[M+H]+	1,3-O-Diferuloylglycerol*	Phenolic acids	Phenolic acids	83008-46-2	1	46495	65554.5	39398.5	159224	47764.1	205242	81308.1	131527	131196	49926.2	42821.9	69064.5	-	-	-	-
Wbjp002330	221.09	175.09	220.085	C11H12N2O3	[M+H]+	1,3-dihydroxy-2,3,3a,4-tetrahydropyrrolo[2,1-b]quinazolin-9(1H)-one	Alkaloids	Alkaloids	-	2	2.79319e+06	3.40374e+06	2.91883e+06	5.49456e+06	4.63148e+06	5.40096e+06	2.66314e+06	3.10834e+06	4.23802e+06	3.84276e+06	4.24432e+06	3.97147e+06	-	-	-	-
Zmsp000237	296.13	134.08	295.127	C11H21NO8	[M+H]+	1,4-Dideoxy-1,4-imino-(2-O-β-D-glucosyl)-D-arabinitol	Alkaloids	Pyrrole alkaloids	-	3	138129	159253	208855	441680	641267	550978	6.35076e+06	4.47355e+06	3.98286e+06	1.72018e+06	1.99425e+06	1.89379e+06	-	-	-	-
mws0943	151.05	71.01	152.059	C7H8N2O2	[M-H]-	1,4-Dihydro-1-Methyl-4-oxo-3-pyridinecarboxamide	Alkaloids	Pyridine alkaloids	769-49-3	3	424817	938557	859912	370562	283731	382119	180648	142438	155222	494651	488974	515109	C05843	ko00760,ko01100	C05843	-
pme2529	163.06	101.02	164.069	C6H12O5	[M-H]-	1,5-Anhydro-D-glucitol	Others	Saccharides	154-58-5	3	636002	656319	1.05492e+06	233818	253781	194423	1.35809e+06	1.6759e+06	1.34912e+06	896239	908010	848976	C07326	-	C07326	-
MWS0559	161.05	71.01	162.053	C6H10O5	[M-H]-	1,6-anhydro-β-D-glucose	Others	Saccharides	498-07-7	2	272344	32748.9	406183	99591.1	118577	94075.5	137768	189558	121787	201736	156885	160740	-	-	-	-
Hmpp003343	355.15	137.05	354.147	C21H22O5	[M+H]+	1,7-Bis(4-Hydroxy-3-Methoxyphenyl)Hepta-4,6-Dien-3-One	Others	Ketone compounds	-	3	745648	436072	735022	903728	96728.8	1.25785e+06	352190	465071	541837	372465	332033	322661	-	-	-	-
Hmjp003400	293.12	107.04	292.11	C19H16O3	[M+H]+	1,7-Bis-(4-hydroxyphenyl)-2,4,6-heptatrienone	Others	Ketone compounds	-	3	1.66526e+06	1.63587e+06	1.34645e+06	1.45599e+06	2.96445e+06	1.40386e+06	2.06861e+06	6.31293e+06	8.40784e+06	2.50598e+06	2.47154e+06	2.47376e+06	-	-	-	-
Zmgp004786	281.15	105.07	280.146	C19H20O2	[M+H]+	1,7-diphenyl-3,5-diheptanone	Others	Ketone compounds	-	3	37017.1	34458.5	18041.8	39663.2	179428	36510.2	861334	420927	784690	221590	210549	227471	-	-	-	-
Zmgp005232	263.14	91.06	262.136	C19H18O	[M+H]+	1,7-diphenyl-4,6-diene-3-heptanone	Others	Ketone compounds	-	3	5.93272e+06	2.29648e+06	1.64756e+07	421376	408626	740026	120644	71261.2	110876	3.1518e+06	3.18565e+06	3.13614e+06	-	-	-	-
Wbtn009050	255.07	255.06	256.074	C15H12O4	[M-H]-	1,8-dihydroxy-2,6-dimethylxanthen-9-one	Flavonoids	Other Flavonoids	-	1	273773	209402	2.87215e+06	433489	73880.4	627208	973128	1.04842e+06	1.31765e+06	463340	495130	458636	-	-	-	-
Waln010743	578.35	279.23	579.354	C28H54NO9P	[M-H]-	1-(2,3-dihydroxypropoxy)-3-(((2-(dimethylamino)ethoxy)(hydroxy)phosphoryl)oxy)propan-2-yl (11Z,14Z)-octadeca-11,14-dienoate	Lipids	LPE	-	1	7.95524e+06	4.44171e+06	7.39022e+06	5.43964e+06	1.83979e+06	5.94879e+06	728805	1.14361e+06	1.34048e+06	3.81425e+06	2.7499e+06	2.90965e+06	-	-	-	-
Waln009920	576.33	277.22	577.338	C28H52NO9P	[M-H]-	1-(2,3-dihydroxypropoxy)-3-(((2-(dimethylamino)ethoxy)(hydroxy)phosphoryl)oxy)propan-2-yl (8E,11Z,14Z)-octadeca-8,11,14-trienoate	Lipids	LPE	-	1	2.89957e+06	1.53006e+06	6.7876e+06	6.67601e+06	271944	3.68131e+06	2.47111e+06	2.26818e+06	3.65537e+06	2.61987e+06	2.3981e+06	2.72693e+06	-	-	-	-
Waln010449	552.33	253.22	553.338	C26H52NO9P	[M-H]-	1-(2,3-dihydroxypropoxy)-3-(((2-(dimethylamino)ethoxy)(hydroxy)phosphoryl)oxy)propan-2-yl (E)-hexadec-9-enoate	Lipids	LPE	-	1	143967	112461	337812	2.27093e+06	450679	1.67328e+06	376335	473582	559066	313552	288604	276006	-	-	-	-
Waln011704	580.36	281.25	581.369	C28H56NO9P	[M-H]-	1-(2,3-dihydroxypropoxy)-3-(((2-(dimethylamino)ethoxy)(hydroxy)phosphoryl)oxy)propan-2-yl (Z)-14-Octadecenoic Acid	Lipids	LPE	-	1	2.93956e+06	3.06012e+06	4.37376e+06	2.20577e+07	9.83014e+06	2.03009e+07	11236.5	5797.31	2172.66	5.42354e+06	4.34355e+06	4.25016e+06	-	-	-	-
Waln011524	554.35	255.23	555.354	C26H54NO9P	[M-H]-	1-(2,3-dihydroxypropoxy)-3-(((2-(dimethylamino)ethoxy)(hydroxy)phosphoryl)oxy)propan-2-yl palmitate*	Lipids	LPE	-	1	7.13578e+06	7.47723e+06	4.06334e+06	1.97529e+07	1.39032e+07	1.91494e+07	1.47055e+06	1.8816e+06	1.5162e+06	4.47349e+06	4.33954e+06	4.56746e+06	-	-	-	-
Zbfn002690	299.08	93.03	300.084	C13H16O8	[M-H]-	1-(4-Hydroxybenzoyl)Glucose; 25545-07-7	Phenolic acids	Phenolic acids	-	1	3.39748e+06	3.86982e+06	1.23838e+06	6.49898e+06	3.33489e+06	8.22378e+06	333544	242253	282639	3.4102e+06	3.11707e+06	2.96262e+06	-	-	-	-
pmn001681	165.09	149.06	166.099	C10H14O2	[M-H]-	1-(4-Methoxyphenyl)-1-propanol	Phenolic acids	Phenolic acids	5349-60-0	3	205929	208920	203214	197217	218984	196874	220244	220863	220806	324310	293801	351771	-	-	-	-
HJAP035	207.1	176.08	206.094	C12H14O3	[M+H]+	1-(4-Methoxyphenyl)allyl acetate	Phenolic acids	Phenolic acids	61691-82-5	3	19671.2	24240	21279.7	119849	197066	117238	103639	141136	146242	64363	56755.8	52847.6	-	-	-	-
MEDP1341	578.35	279.23	519.332	C26H50NO7P	[M+CH3COO]-	1-(9Z,12Z-octadecadienoyl)-sn-glycero-3-phosphocholine	Lipids	LPC	22252-07-9	3	3.51021e+06	2.07023e+06	6.82393e+06	5.10753e+06	1.75227e+06	5.03441e+06	2.81753e+06	2.78967e+06	3.84431e+06	3.8236e+06	3.07496e+06	3.69182e+06	-	-	-	-
MEDL00392	580.36	281.25	521.348	C26H52NO7P	[M+CH3COO]-	1-(9Z-octadecenoyl)-sn-glycero-3-phosphocholine	Lipids	LPC	19420-56-5	3	3.3629e+06	2.69876e+06	3.97488e+06	2.55042e+07	7.76874e+06	2.022e+07	13197	5505.96	4725.25	4.14857e+06	6.50441e+06	3.90017e+06	-	-	-	-
pmp001187	625.25	460.2	624.247	C36H36N2O8	[M+H]+	1-(Dihydroxyphenyl)-N2,N3-bis(4-hydroxyphenethyl)-(5-8)-dimethoxy-1,2dihydronaphthalene-2,3-dicarboxamide	Alkaloids	Phenolamine	-	2	387903	851722	359839	515218	20447.3	420248	395542	476495	552653	290779	261196	261950	-	-	-	-
Zmsp000758	158.12	70.07	158.117	C8H15NO2	[M+H]+	1-(Hydroxymethyl)hexahydro-1h-pyrrolizin-2-ol	Alkaloids	Pyrrole alkaloids	-	2	1.97175e+06	70489.3	67551.8	1.63309e+07	1.64525e+07	1.84506e+07	3.30364e+07	3.80821e+07	4.93823e+07	1.70711e+07	1.9844e+07	1.95407e+07	-	-	-	-
Lmqn000432	333.06	333.06	334.067	C9H19O11P	[M-H]-	1-(sn-Glycero-3-phospho)-1D-myo-inositol	Others	Saccharides	-	1	1.3747e+06	2.95401e+06	2.27088e+06	3.96474e+07	2.66124e+07	3.89211e+07	2.18785e+06	499587	626292	1.19315e+07	1.22001e+07	1.21849e+07	-	-	-	-
Wbtn002952	300.11	138.06	301.116	C13H19NO7	[M-H]-	1-(β-D-Glucopyranosyl)-3-ethyl-4-methyl-1H-pyrrole-2,5-dione	Others	Ketone compounds	-	2	648623	727373	343437	1.2215e+06	591190	1.48712e+06	82799	62573.5	67209.8	616451	648842	604146	-	-	-	-
Hmcp003783	211.09	193.07	210.079	C13H10N2O	[M+H]+	1-Acetyl-β-carboline	Alkaloids	Plumerane	-	3	42751.1	70967.7	47691.5	132083	106841	143572	77434.6	63953.3	151458	54192	50511.4	59705.8	-	-	-	-
MWS00330g	116.071	70.0662	115.063	C5H9NO2	[M+H]+	1-Amino-1-cyclobutane-carboxylic-acid*	Amino acids and derivatives	Amino acids and derivatives	22264-50-2	3	2.56522e+06	2.46763e+06	3.3236e+06	1.45664e+07	2.14946e+07	1.70339e+07	4.13755e+06	3.51188e+06	4.35534e+06	8.10927e+06	8.23673e+06	8.21261e+06	-	-	-	-
mws4052	102.06	56.05	101.048	C4H7NO2	[M+H]+	1-Aminocyclopropane-1-carboxylic acid	Organic acids	Organic acids	22059-21-8	3	2.93639e+06	2.49382e+06	3.17958e+06	2.15774e+06	1.71079e+06	2.06479e+06	4.36262e+06	4.14744e+06	3.99172e+06	2.98521e+06	3.12426e+06	2.9926e+06	C01234	ko00270,ko01060,ko01070,ko01100,ko01110	C01234	-
MWS2050	76.08	58.07	75.0684	C3H9NO	[M+H]+	1-Aminopropan-2-ol	Alkaloids	Alkaloids	78-96-6	3	360334	371586	287351	109852	88453.8	95534	9343.34	5647.05	8202.45	139685	130526	160242	C05771	-	C05771	-
pmf0174	157.16	157.16	158.167	C10H22O	[M-H]-	1-Decanol*	Others	Alcohol compounds	112-30-1	3	1.22903e+07	1.22457e+07	1.14874e+07	1.49494e+07	9.35864e+06	1.38961e+07	1.90784e+07	1.75633e+07	1.40271e+07	2.18195e+07	2.23077e+07	2.20333e+07	C01633	-	C01633	-
pmf0297	297.32	183.21	298.324	C20H42O	[M-H]-	1-Eicosanol	Lipids	Free fatty acids	629-96-9	3	1.24697e+06	1.2878e+06	1.85633e+06	2.16471e+07	2.27841e+07	1.5705e+07	2.45337e+06	1.04055e+06	1.4981e+06	6.64866e+06	6.79478e+06	7.08817e+06	-	-	-	-
Zmjn005011	777.23	601.18	778.232	C36H42O19	[M-H]-	1-Feruloyl-3-p-coumaroyl-2',6'-diacetylsucrose	Phenolic acids	Phenolic acids	-	1	1.06837e+06	2.0797e+06	2.52575e+06	1.31787e+06	1.64286e+06	2.38363e+06	1.11184e+06	776937	910127	1.33275e+06	1.31987e+06	1.37089e+06	-	-	-	-
pmn001369	697.23	535.18	698.242	C32H42O17	[M-H]-	1-Hydroxypineolin Diglucoside*	Lignans and Coumarins	Lignans	-	3	40867.5	82292.7	35218.8	52707.9	66130.7	46206.4	60577.2	55059.8	57936.3	25730.9	35472.4	37576.4	-	-	-	-
Zbfn007626	504.31	279.23	505.317	C25H48NO7P	[M-H]-	1-Linoleoyl-2-Lysophosphatidic Acid Monobutylamine Ester	Lipids	Glycerol ester	-	1	1.57199e+06	1.12835e+06	2.8462e+06	4.68241e+06	1.61688e+06	4.06755e+06	2.25053e+06	2.43443e+06	4.08245e+06	3.23279e+06	3.39605e+06	3.35074e+06	-	-	-	-
Lmhp009384	679.39	263.24	678.383	C33H58O14	[M+H]+	1-Linoleoylglycerol-2,3-di-O-glucoside*	Lipids	Glycerol ester	-	1	19025.4	13278.1	11750.6	45972.6	60540.8	71101.7	26730.8	27036.7	25564.9	16615.8	12062	14119	-	-	-	-
Zmbp002117	176.07	133.05	175.063	C10H9NO2	[M+H]+	1-Methoxy-3-indolealdehyde	Alkaloids	Plumerane	-	3	334070	330578	208347	79291.6	42932.9	37549.9	360988	237597	273559	109870	101825	162795	-	-	-	-
mws4108	353.14	189.09	352.131	C21H20O5	[M+H]+	1-Methoxyphaseollin	Lignans and Coumarins	Coumarins	157226-48-7	3	125893	122410	64067.4	166182	117992	194033	130659	148631	208082	88639.6	90030.4	91224.1	-	-	-	-
Wcdp003364	231.11	158.1	230.106	C13H14N2O2	[M+H]+	1-Methyl-1,2,3,4-tetrahydro-β-carboline-3-carboxylic acid*	Alkaloids	Alkaloids	-	1	912251	982993	794582	719063	742121	675516	1.03854e+06	717416	1.1463e+06	849604	955824	919042	-	-	-	-
MWS0687	153.07	108.04	152.059	C7H8N2O2	[M+H]+	1-Methyl-6-Oxo-1,6-Dihydropyridine-3-Carboxamide	Alkaloids	Pyridine alkaloids	701-44-0	3	50525.1	66010	51596.1	316129	1.39916e+06	325124	271196	648740	347068	401341	398195	419804	-	-	-	-
mws0847	150.08	133.05	149.07	C6H7N5	[M+H]+	1-Methyladenine	Nucleotides and derivatives	Nucleotides and derivatives	5142-22-3	2	3.76241e+06	2.59518e+06	1.12419e+06	1.29771e+06	687447	1.07918e+06	327279	393649	561647	1.06491e+06	1.13758e+06	1.10824e+06	C02216	-	C02216	-
pme3200	74.07	57.05	73.064	C2H7N3	[M+H]+	1-Methylguanidine	Alkaloids	Alkaloids	471-29-4	3	304584	378172	421020	745617	681878	777001	514724	822430	614641	465842	483268	482672	C02294	-	C02294	-
mws0982	126.1	68.05	125.095	C6H11N3	[M+H]+	1-Methylhistamine	Alkaloids	Alkaloids	501-75-7	3	136732	150415	119419	244187	191786	145749	208500	122566	199198	265064	259286	138645	C05127	ko00340,ko01100	C05127	-
MWS0933	170.09	124.09	169.085	C7H11N3O2	[M+H]+	1-Methylhistidine*	Amino acids and derivatives	Amino acids and derivatives	332-80-9	2	772468	766418	641005	1.06343e+06	740572	1.04775e+06	689443	733871	661724	704801	647749	682995	-	-	-	-
Rfmb320	144.102	84.0813	143.095	C7H13NO2	[M+H]+	1-Methylpiperidine-2-carboxylic acid	Organic acids	Organic acids	7730-87-2	3	2.46999e+07	2.35707e+07	2.58185e+07	2.12404e+07	2.3482e+07	2.13416e+07	1.4481e+07	1.30308e+07	1.31941e+07	2.07377e+07	2.03469e+07	1.85993e+07	-	-	-	-
pme0166	167.06	110.03	166.049	C6H6N4O2	[M+H]+	1-Methylxanthine	Nucleotides and derivatives	Nucleotides and derivatives	6136-37-4	3	2.35408e+06	2.56002e+06	231066	67755.5	80429.2	61419.7	51544.5	73269.2	71908.7	716648	651010	683645	C16358	ko00232,ko01100,ko01110,ko01120	C16358	-
MWS2066	143.05	115.06	144.058	C10H8O	[M-H]-	1-Naphthol*	Phenolic acids	Phenolic acids	90-15-3	3	30451.7	28171.4	34797.2	40417.6	34953.7	29747.2	40054.9	36522.1	43979	35473.1	33750.7	35293.7	C11714	ko00980,ko07114	C11714	-
Wasn002933	373.11	211.06	374.121	C16H22O10	[M-H]-	1-O-(3,4,5-Trimethoxybenzoyl)-B-D-Glucopyranoside	Phenolic acids	Phenolic acids	-	3	64738.8	57820.2	80829	304352	262434	289747	66284.1	88620.9	100805	120685	80116	130633	-	-	-	-
WaYp005219	309.1	147.04	308.09	C15H16O7	[M+H]+	1-O-(p-coumaroyl) 3-Hydroxy-3-methylglutaric acid	Phenolic acids	Phenolic acids	-	3	1.26275e+06	1.34926e+06	3.26202e+06	575134	804960	679521	208045	75659.2	188532	880651	822039	939098	-	-	-	-
Hmbn005456	399.11	163.04	400.116	C21H20O8	[M-H]-	1-O-Caffeoyl-3-O-p-coumaroylglycerol	Phenolic acids	Phenolic acids	-	1	175541	205083	114580	154262	211922	308427	122823	147638	213754	100270	62401	87012	-	-	-	-
pmn001420	341.09	179.04	342.095	C15H18O9	[M-H]-	1-O-Caffeoyl-β-D-glucose*	Phenolic acids	Phenolic acids	14364-08-0	1	441610	477814	731255	3.61056e+06	4.15081e+06	4.05213e+06	247422	236950	285683	1.43942e+06	1.34746e+06	1.36584e+06	C10433	-	C10433	-
pmb3062	385.11	151.1	386.121	C17H22O10	[M-H]-	1-O-Eudesmoylquinic acid	Phenolic acids	Phenolic acids	-	3	69752.9	61370.5	31530.9	108823	129843	108278	135207	128823	163679	61877.4	90207	71221.4	-	-	-	-
pmn001319	413.12	398.1	414.132	C22H22O8	[M-H]-	1-O-Feruloyl-3-O-p-Coumaroylglycerol	Phenolic acids	Phenolic acids	-	1	696173	972869	352857	1.24303e+06	333745	1.40534e+06	1.31737e+06	1.35454e+06	1.85282e+06	600074	615442	618969	-	-	-	-
Zmhn002422	355.1	193.05	356.111	C16H20O9	[M-H]-	1-O-Feruloyl-β-D-glucose*	Phenolic acids	Phenolic acids	7196-71-6	2	215613	126225	381588	524688	1.32193e+06	544493	59029.3	39337.9	62220.8	309926	310230	249142	C17759	-	C17759	-
Wafp002988	323.16	177.06	322.153	C16H22N2O5	[M+H]+	1-O-Feruloyllysine	Alkaloids	Phenolamine	-	3	276090	312888	177335	711439	631450	580543	72197.3	101447	45579.1	282861	296715	254782	-	-	-	-
pma3724	369.12	177.05	368.111	C17H20O9	[M+H]+	1-O-Feruloylquinic acid*	Phenolic acids	Phenolic acids	-	3	435664	198298	436510	613881	1.2419e+06	1.39289e+06	42634.9	18568.9	12796.7	417714	506442	471000	-	-	-	-
Lmsn005754	461.11	169.01	462.116	C22H22O11	[M-H]-	1-O-Galloyl-2-O-Cinnamoyl-β-D-glucose	Phenolic acids	Phenolic acids	56994-83-3	3	676097	668576	1.22294e+06	1.57059e+06	1.41295e+06	1.52884e+06	1.1338e+06	1.01779e+06	2.41056e+06	567224	590945	590155	-	-	-	-
Lmsn003409	477.1	169.01	478.111	C22H22O12	[M-H]-	1-O-Galloyl-6-O-p-Coumaroyl-β-D-glucose	Phenolic acids	Phenolic acids	-	3	17252.5	19918.6	28288.2	25620.3	11731.4	14491	13574.7	14659.4	21948	12418.3	15177.4	8769.56	-	-	-	-
Zbfn008434	515.32	279.23	516.33	C27H48O9	[M-H]-	1-O-Linoleoyl-3-O-galactopyranosyl-L-glycerol	Lipids	Glycerol ester	-	1	578256	1.58039e+06	504897	3.65916e+06	2.23305e+06	5.70035e+06	214710	234423	259831	88487.4	114490	105195	-	-	-	-
Zmhn001926	299.08	137.02	300.084	C13H16O8	[M-H]-	1-O-Salicyloyl-β-D-glucose	Phenolic acids	Phenolic acids	60517-74-0	1	7.27736e+06	8.63948e+06	2.83411e+06	1.60017e+07	7.31807e+06	2.04601e+07	754230	513790	675241	7.08093e+06	6.94504e+06	7.01163e+06	-	-	-	-
HJN003	385.113	223.062	386.121	C17H22O10	[M-H]-	1-O-Sinapoyl-β-D-glucose	Phenolic acids	Phenolic acids	-	3	162422	185989	201343	5.35403e+06	1.37023e+06	5.64688e+06	152774	134342	147846	1.24872e+06	1.24576e+06	1.16906e+06	C01175	ko00940,ko01110	C01175	-
Lmtn002565	329.11	167.03	330.095	C14H18O9	[M-H]-	1-O-Vanilloyl-D-Glucose	Phenolic acids	Phenolic acids	-	3	147047	213745	147976	111414	112784	69134.4	81581.1	77102.2	79876.8	94104	69105.3	57831.7	C20470	-	C20470	-
Lmsn003111	325.09	145.03	326.1	C15H18O8	[M-H]-	1-O-p-Coumaroyl-β-D-glucose*	Phenolic acids	Phenolic acids	7139-64-2	1	23765.3	66483.2	147441	105473	315290	210273	85566.6	84961	83455.6	114194	106976	95402.4	C16827	-	C16827	-
Walp001919	357.08	147.04	356.074	C15H16O10	[M+H]+	1-O-p-Coumaroylgalactaric acid	Phenolic acids	Phenolic acids	-	2	572328	401516	350846	328276	172170	258547	128849	245051	236649	193696	205639	222728	-	-	-	-
pmn001320	237.08	163.04	238.084	C12H14O5	[M-H]-	1-O-p-Cumaroylglycerol	Phenolic acids	Phenolic acids	106055-11-2	1	1.32142e+06	6.17832e+06	875356	3.93118e+06	1.35931e+06	2.38778e+07	8.06374e+06	7.51681e+06	1.04417e+07	4.23838e+06	4.48806e+06	4.2297e+06	-	-	-	-
pmb0296	357.3	265.25	356.293	C21H40O4	[M+H]+	1-Oleoyl-Sn-Glycerol	Lipids	Glycerol ester	129784-87-8	1	1.14784e+06	1.15845e+06	564830	4.03042e+06	7.39245e+06	4.11567e+06	2.5003e+06	2.13168e+06	2.49445e+06	1.55389e+06	1.80972e+06	1.62181e+06	-	-	-	-
Wagn011658	653.38	397.14	654.383	C31H58O14	[M-H]-	1-Palmitoyl-Sn-Glycerol 3-O-Diglucoside	Lipids	Glycerol ester	-	1	1.0095e+06	939516	531199	5.35152e+06	3.11446e+06	5.10521e+06	1.55645e+06	1.33236e+06	1.95429e+06	971280	934206	1.00452e+06	-	-	-	-
pmb1562	351.25	147.12	350.246	C21H34O4	[M+H]+	1-Stearidonoyl-Glycerol	Lipids	Glycerol ester	-	3	144769	244474	184444	98190.1	1.1092e+06	98809.8	372069	459142	570022	284345	234023	248127	-	-	-	-
Yamp002097	194.08	136.07	193.074	C10H11NO3	[M+H]+	1-[2-(Furan-2-yl)-2-oxoethyl]pyrrolidin-2-One	Alkaloids	Alkaloids	-	3	1.34754e+06	1.23796e+06	809450	1.26857e+06	1.24286e+06	1.33228e+06	2.31916e+06	1.62501e+06	2.20309e+06	785239	757378	778535	-	-	-	-
Wbsp000037	236.16	58.02	235.157	C14H21NO2	[M+H]+	1-[3-(4-methyl-6-oxocyclohex-1-en-1-yl)propyl]pyrrolidin-2-one	Others	Ketone compounds	-	2	2.48853e+06	2.57518e+06	4.74007e+06	48874	95244.7	49662.8	2.12825e+07	2.1718e+07	2.08841e+07	1.18122e+07	1.13573e+07	1.0729e+07	-	-	-	-
Lmhp011562	353.27	261.22	352.261	C21H36O4	[M+H]+	1-α-Linolenoyl-glycerol*	Lipids	Glycerol ester	-	1	2.03918e+06	2.6645e+06	3.09617e+06	9.83158e+06	1.10433e+07	8.2786e+06	984405	777838	1.1239e+06	91737.6	83429.7	83055.2	-	-	-	-
Wcdp007388	275.2	133.101	274.193	C18H26O2	[M+H]+	10,14,16-Octadecatrien-12-Ynoic Acid	Lipids	Free fatty acids	-	3	277674	591944	357601	423542	4.93442e+06	299654	4.3745e+06	5.00902e+06	8.59609e+06	3.81622e+06	3.52992e+06	3.58778e+06	-	-	-	-
pmn001686	287.22	241.22	288.23	C16H32O4	[M-H]-	10,16-Dihydroxypalmitic acid	Lipids	Free fatty acids	3233-90-7	2	54529.5	66512.3	71698.1	91195.5	53151.1	57974.5	33962.8	79270.2	59461.8	46266.6	31802	22846.6	C08285	ko00073	C08285	-
pmb1912	474.17	327.12	473.166	C20H23N7O7	[M+H]+	10-Formyltetrahydrofolic Acid	Alkaloids	Alkaloids	2800-34-2	1	1.70366e+07	1.30637e+07	7.45771e+06	1.2106e+07	4.30167e+06	9.057e+06	497869	655696	728035	7.89163e+06	7.72966e+06	7.67239e+06	C00234	ko00670,ko00720,ko00970,ko01100,ko01120,ko01200,ko01240,ko01523	C00234	-
MWS3139	185.12	139.11	186.126	C10H18O3	[M-H]-	10-Hydroxy-2-Decenoic Acid	Lipids	Free fatty acids	14113-05-4	2	102684	86155.7	165018	533335	323114	310731	104198	270812	432739	139456	138672	118917	-	-	-	-
MWSslk080	187.13	141.13	188.141	C10H20O3	[M-H]-	10-Hydroxydecanoic acid	Lipids	Free fatty acids	1679-53-4	2	224253	231774	174307	16481.7	10089.6	9712.03	85474.5	111936	311710	73907.3	78331.7	79531.8	C02774	-	C02774	-
Waln013216	299.26	141.13	300.266	C18H36O3	[M-H]-	10-Hydroxystearic Acid	Lipids	Free fatty acids	638-26-6	1	1.58977e+07	1.06566e+07	1.11976e+07	57967.9	64414.8	35890.5	14418.4	10958	11625.3	6.06598e+06	5.92246e+06	5.99113e+06	-	-	-	-
Wcdp006869	293.21	151.11	292.204	C18H28O3	[M+H]+	10-Methoxyheptadec-1-En-4,6-Diyne-3,9-Diol	Lipids	Free fatty acids	133921-57-0	3	944646	827563	709792	1.70184e+06	1.35523e+06	1.62363e+06	1.50933e+06	2.26168e+06	3.7403e+06	568036	823206	602509	-	-	-	-
MW0012050	397.26	315.25	338.246	C20H34O4	[M+CH3COO]-	11,12-DiHETrE	Lipids	Free fatty acids	192461-95-3	3	2.62519e+06	7.33157e+06	1.28723e+07	2.09601e+06	2.92213e+06	3.8154e+06	5.05226e+06	3.92602e+06	8.55972e+06	3.13047e+06	3.3312e+06	2.76021e+06	C14774	ko00590,ko01100,ko04726	C14774	-
mws2623	281.25	281.25	282.256	C18H34O2	[M-H]-	11-Octadecanoic acid(Vaccenic acid)*	Lipids	Free fatty acids	506-17-2	1	1.00718e+07	9.70206e+06	1.02723e+07	7.88875e+06	9.44493e+06	6.60557e+06	657027	397118	736708	7.50508e+06	6.31082e+06	6.66181e+06	C21944	-	C21944	-
Zbfn005682	293.106	96.9649	294.114	C12H22O6S	[M-H]-	11-hydroxy-10-(hydroxymethyl)undeca-2,4-dien-1-yl hydrogen sulfate	Lipids	Free fatty acids	-	3	62006.9	17905.4	51484	34383.1	239068	28018.1	123610	358173	785153	182907	177060	171223	-	-	-	-
zjbp111608	235.17	161.13	234.162	C15H22O2	[M+H]+	11-hydroxyvalenc-1(10),8-dien-2-one	Terpenoids	Sesquiterpenoids	-	3	595616	283144	305224	2.25769e+06	4.76706e+06	2.50303e+06	2.12749e+06	2.01008e+06	3.58856e+06	1.27074e+06	1.19378e+06	1.18696e+06	-	-	-	-
MW0015479	309.21	249.15	310.214	C18H30O4	[M-H]-	12(13)Ep-9-KODE	Lipids	Free fatty acids	-	3	58122.9	62087.4	48302.6	17591.5	55286.9	5479.5	137918	164801	425317	207085	200272	191326	-	-	-	-
MW0012182	395.24	313.21	336.23	C20H32O4	[M+CH3COO]-	12(S),20-diHETE	Lipids	Free fatty acids	89614-44-8	3	1.14075e+06	1.93653e+06	3.91827e+06	250923	293585	219516	1.88245e+06	2.31031e+06	612457	1.64515e+06	1.57005e+06	1.61055e+06	-	-	-	-
Lmbn005487	313.24	251.24	314.246	C18H34O4	[M-H]-	12,13-DHOME; (9Z)-12,13-Dihydroxyoctadec-9-enoic acid	Lipids	Free fatty acids	263399-35-5	1	84846.4	132506	104984	56854.1	90611.3	35586.3	75516.6	20284.8	76705.1	75120.6	75246.4	79943.4	C14829	ko00591	C14829	-
pmb2799	295.23	195.14	296.235	C18H32O3	[M-H]-	12,13-Epoxy-9-Octadecenoic Acid	Lipids	Free fatty acids	6799-85-5	1	3.27558e+06	7.56106e+06	4.11783e+06	3.67953e+06	4.05049e+07	2.57396e+06	185996	312318	218878	8.63983e+06	7.99844e+06	8.51075e+06	C14826	ko00591,ko01100	C14826	-
MW0012217	317.21	96.96	318.219	C20H30O3	[M-H]-	12-HEPE	Lipids	Free fatty acids	-	3	1.94166e+06	867224	7.48903e+06	5.41261e+06	1.90996e+06	4.46895e+06	3.75102e+06	5.88253e+06	1.18307e+07	4.37455e+06	4.58662e+06	4.56163e+06	-	-	-	-
Hmqp005412	319.22	319.22	318.219	C20H30O3	[M+H]+	12-Hydroxyabietic Acid	Terpenoids	Ditepenoids	3484-61-5	3	351899	507894	441077	218192	1.4066e+06	173139	468570	259865	582461	594055	573972	620974	-	-	-	-
mws5045	215.17	169.16	216.173	C12H24O3	[M-H]-	12-Hydroxydodecanoic acid	Lipids	Free fatty acids	505-95-3	3	71708.5	74433.7	62102.8	21612.6	24255.3	16586.3	44530.3	35426.9	51215.1	58199.4	58914.1	64546.7	C08317	-	C08317	-
Hmqp006656	335.26	335.26	334.251	C21H34O3	[M+H]+	12-Hydroxyhydromethylabietate	Terpenoids	Ditepenoids	-	3	2.03098e+06	1.96796e+06	1.64283e+06	1.55821e+06	828779	2.34644e+06	390069	53490	93485	1.25049e+06	882026	1.19293e+06	-	-	-	-
Lcsn002223	387.16	59.01	388.173	C18H28O9	[M-H]-	12-Hydroxyjasmonic Acid Glucoside	Organic acids	Organic acids	124649-25-8	2	478889	389687	425452	182407	73030.9	220633	97917.8	77714.9	54133.6	206181	303435	203359	-	-	-	-
Zmyn004714	297.24	183.14	298.251	C18H34O3	[M-H]-	12-Hydroxyoctadec-9-Enoic Acid; Ricinoleic acid	Lipids	Free fatty acids	141-22-0	3	1.20479e+06	1.25631e+06	1.85779e+06	2.21504e+07	2.21235e+07	1.60958e+07	2.58898e+06	1.04758e+06	1.55091e+06	7.07498e+06	6.81675e+06	6.91939e+06	C08365	-	C08365	-
MWS5235	299.26	253.25	300.266	C18H36O3	[M-H]-	12-Hydroxyoctadecanoic acid	Lipids	Free fatty acids	106-14-9	3	1.24206e+07	8.98549e+06	8.72112e+06	295061	277922	128884	311852	228799	202118	4.806e+06	4.66843e+06	4.61167e+06	-	-	-	-
mws0955	317.21	113.1	318.219	C20H30O3	[M-H]-	12-Oxo-5,8,10,14-eicosatetraenoic acid*	Lipids	Free fatty acids	108437-64-5	3	8885.26	31339.5	21542.1	39464.3	43210.4	23267.8	55290.9	11168.1	55739.3	26988.3	16435.2	25459.9	C14807	ko00590	C14807	-
Zmyn004548	291.2	235.17	292.204	C18H28O3	[M-H]-	12-Oxo-phytodienoic acid	Lipids	Free fatty acids	85551-10-6	3	79812	116328	171915	15653	27881	14833.5	8183.16	4185.97	9860.64	56800.9	57428.7	54512.9	C01226	ko00592,ko01100,ko01110	C01226	-
Lmbn005369	295.23	195.14	296.235	C18H32O3	[M-H]-	13(S)-HODE;13(S)-Hydroxyoctadeca-9Z,11E-dienoic acid*	Lipids	Free fatty acids	10219-69-9	1	1.99286e+06	2.63769e+06	2.95062e+06	932716	2.20679e+06	745799	4.02045e+06	2.11325e+06	4.32165e+06	2.69057e+06	2.645e+06	2.54541e+06	C14762	ko00591,ko03320	C14762	-
Wcdp006870	311.22	155.11	310.214	C18H30O4	[M+H]+	13(s)-hydroperoxy-(9z,11e,15z)-octadecatrienoic acid	Lipids	Free fatty acids	67597-26-6	1	193448	375395	165605	31441.1	7.96343e+06	21524.9	3.08107e+06	2.63564e+06	3.75894e+06	1.57829e+06	1.64946e+06	1.6453e+06	C04785	ko00592,ko01100,ko01110	C04785	-
MWS80007	311.22	249.22	312.23	C18H32O4	[M-H]-	13-Hydroperoxy-9Z,11E-octadecadienoic acid*	Lipids	Free fatty acids	23017-93-8	1	4.02878e+06	5.82769e+06	1.96335e+06	463899	2.2977e+06	429235	121617	55156.8	254226	1.72621e+06	1.68348e+06	1.75184e+06	-	-	-	-
Hmqp006221	311.26	279.32	310.251	C19H34O3	[M+H]+	13-Hydroxy-9Z,11E-octadecadienoic acid	Lipids	Free fatty acids	18104-45-5	3	29515.2	53266.4	117764	22876.8	209278	29131.9	80759.7	150513	151598	66820.9	62252.9	77491.5	-	-	-	-
Lmbn005443	293.21	235.17	294.219	C18H30O3	[M-H]-	13-KODE; (9Z,11E)-13-Oxooctadeca-9,11-dienoic acid*	Lipids	Free fatty acids	54739-30-9	2	136222	978745	146699	442329	6.70776e+06	352859	2.45717e+06	2.78631e+06	3.86421e+06	2.12868e+06	2.02904e+06	2.07594e+06	C14765	ko00591	C14765	-
MWS2430	241.22	241.21	242.225	C15H30O2	[M-H]-	13-methylmyristic acid	Lipids	Free fatty acids	2485-71-4	3	3.36007e+06	4.97622e+06	1.40545e+06	121630	144057	135040	102583	88572.6	99534.5	1.60031e+06	1.73386e+06	1.82219e+06	-	-	-	-
pmb2789	309.21	209.05	310.214	C18H30O4	[M-H]-	13S-Hydroperoxy-6Z,9Z,11E-octadecatrienoic acid	Lipids	Free fatty acids	121107-97-9	3	1.0931e+06	1.0617e+06	1.812e+06	30369.2	439492	16582.5	365930	387767	680625	820830	805697	839788	-	-	-	-
pmb2804	311.22	171.14	312.23	C18H32O4	[M-H]-	13S-Hydroperoxy-9Z,11E-octadecadienoic acid	Lipids	Free fatty acids	33964-75-9	3	22393	48181.4	18810.7	14985.2	391497	12861.9	80706.9	62528.5	95147.1	144690	134260	134180	C04717	ko00591,ko01100	C04717	-
Zmpn003368	293.21	195.14	294.219	C18H30O3	[M-H]-	13S-Hydroxy-9Z,11E,15Z-octadecatrienoic acid	Lipids	Free fatty acids	87984-82-5	1	445608	703403	455710	290929	1.20637e+06	185514	2.79268e+06	1.58789e+06	4.11985e+06	1.4767e+06	1.49605e+06	1.49744e+06	C16316	ko00592	C16316	-
pma0461	277.22	93.07	276.209	C18H28O2	[M+H]+	14,15-Dehydrocrepenynic acid	Lipids	Free fatty acids	4154-44-3	3	2.67071e+06	4.16989e+06	2.87693e+06	3.31946e+06	9.41741e+06	909226	2.81264e+07	1.3637e+07	2.1346e+07	1.77455e+07	1.73684e+07	1.68678e+07	-	-	-	-
Walp007738	288.25	88.08	287.246	C16H33NO3	[M+H]+	14-Amino-15-hydroxy-11-methylpentadecanoic acid	Lipids	Sphingolipids	-	3	914862	780304	787862	949792	772049	579230	1.29684e+06	1.55347e+06	1.67092e+06	997620	1.05769e+06	1.02251e+06	-	-	-	-
Wcsn010224	277.22	277.22	278.225	C18H30O2	[M-H]-	14-hydroxy-2,6,10-trimethylpentadeca-2,5,10-trien-4-one*	Others	Others	-	1	6.83752e+07	6.7333e+07	6.96873e+07	1.16757e+08	6.39856e+07	1.06919e+08	1.0161e+07	1.15982e+07	1.63126e+07	5.28312e+07	5.19572e+07	5.13948e+07	-	-	-	-
Hmqp005455	297.24	81.07	296.235	C18H32O3	[M+H]+	15(R)-Hydroxylinoleic Acid*	Lipids	Free fatty acids	177931-23-6	1	1.75654e+06	3.66991e+06	1.94616e+06	1.85416e+06	2.38368e+07	1.08701e+06	627000	687412	1.04368e+06	5.10042e+06	4.99316e+06	5.09207e+06	-	-	-	-
MW0012411	333.2	315.2	334.214	C20H30O4	[M-H]-	15(S)-Hpepe	Lipids	Free fatty acids	125992-60-1	3	285869	381857	606487	489792	569386	517163	479102	415604	742567	243375	285125	285085	-	-	-	-
Qmjp080402	277.22	235.18	276.209	C18H28O2	[M+H]+	15,16-Bisnor-13-oxo-8(17),11-labdadien-19-ol	Terpenoids	Sesquiterpenoids	-	3	64948.3	128414	49630.5	109832	295410	89956.2	603437	307796	487116	402332	405430	405105	-	-	-	-
MW0140176	319.23	215.18	318.219	C20H30O3	[M+H]+	15-HEPE	Lipids	Free fatty acids	88852-33-9	3	4.38697e+06	3.14192e+06	3.10475e+06	238805	1.45303e+06	208650	976813	880072	1.15513e+06	1.53802e+06	1.6659e+06	1.66009e+06	-	-	-	-
mws0945	317.212	113.098	318.219	C20H30O3	[M-H]-	15-Oxo-5Z,8Z,11Z,13E-eicosatetraenoic acid*	Lipids	Free fatty acids	81416-72-0	3	9688.58	27636.3	27859.5	37404.1	37542.2	24311.3	38504.2	8700.72	50511.2	29722.3	18886.3	27531.7	C04577	ko00590,ko01100	C04577	-
MWSprf135	365.34	283.26	366.35	C24H46O2	[M-H]-	15-Tetracosenoic Acid; Nervonic Acid	Lipids	Free fatty acids	506-37-6	3	925195	839382	830908	791562	799080	549393	391379	411666	464043	1.03723e+06	900986	1.10034e+06	C08323	ko01040	C08323	-
MW0012501	339.25	289.18	340.261	C20H36O4	[M-H]-	15S-hydroperoxy-11Z,13E-eicosadienoic acid	Lipids	Free fatty acids	145375-41-3	3	0	0	0	0	690020	530.292	0	0	0	31275.6	27754.3	29255.5	-	-	-	-
MWSmce406	481.33	311.2	482.34	C31H46O4	[M-H]-	16-Hydroxy-24-methylene-3-oxolanosta-7,9(11)-diene-21-oic acid (Polyporenic acid C)	Terpenoids	Triterpene	465-18-9	2	120382	368157	548868	129454	921271	55888.2	389521	510118	535318	210922	206153	214693	-	-	-	-
MW0012631	379.24	319.23	320.235	C20H32O3	[M+CH3COO]-	17-HETE	Lipids	Free fatty acids	-	3	246952	250470	194258	277491	127710	214646	169125	233102	250279	144651	90916.1	98809.1	-	-	-	-
Zmyn004676	293.21	113.1	294.219	C18H30O3	[M-H]-	17-Hydroxylinolenic acid	Lipids	Free fatty acids	-	1	1.50061e+07	1.50912e+07	1.50635e+07	2.77117e+06	3.07244e+06	2.09978e+06	2.29304e+07	1.13711e+07	4.89433e+07	1.75842e+07	1.73933e+07	1.77179e+07	C16346	ko00592	C16346	-
Qmhp090808	469.22	307.13	468.205	C29H28N2O4	[M+H]+	18-Demethylparaensidimerin C	Alkaloids	Alkaloids	-	3	79815.9	33272.3	83142.6	706057	246078	526125	442828	389729	571957	191223	218635	235322	-	-	-	-
MW0012703	377.23	317.21	318.219	C20H30O3	[M+CH3COO]-	18-HEPE	Lipids	Free fatty acids	141110-17-0	3	591688	726684	872638	1.18176e+06	292203	688069	434708	532333	614008	244754	274292	303458	-	-	-	-
MW0012723	361.23	279.23	362.246	C22H34O4	[M-H]-	19,20-DiHDPA	Lipids	Free fatty acids	-	3	3.04549e+06	1.85754e+06	3.34416e+06	3.71535e+06	2.57168e+06	4.09584e+06	410517	259327	150263	1.65221e+06	1.91488e+06	1.71825e+06	-	-	-	-
Wmmp000181	445.13	121.03	446.142	C19H26O12	[M-H]-	1´-O-Benzoylsucrose	Others	Saccharides	-	3	65061.8	76893.6	58531.7	43258.7	124558	49295.4	49547.2	43636.8	61690.3	40644.3	33828	14671.8	-	-	-	-
Jmcn007353	265.14	125.1	266.152	C15H22O4	[M-H]-	1β,9β-dihydroxy-4αH-eudesmane-5,11(13)-dien-12-oic acid	Terpenoids	Sesquiterpenoids	-	3	911281	614255	614525	38325.5	76600.6	180825	388236	504759	570804	251469	244228	249190	-	-	-	-
Jmmn008945	489.32	331.19	490.329	C29H46O6	[M-H]-	2 α,3 α,19 α,23-tetrahydroxyursolane-12-en-28-oic acid	Terpenoids	Triterpene	-	2	4706.22	8040.49	5882.56	32056.5	39624.6	29437.1	26736.9	25513.5	29159.8	16475.6	17787.1	19325.7	-	-	-	-
Lssp210094	320.14	201.09	319.138	C12H21N3O7	[M+H]+	2''-hydroxynicotinamide	Alkaloids	Alkaloids	-	3	109644	77616.7	136039	239959	236758	286907	135275	140303	187840	89362	91476.9	105948	-	-	-	-
Hmhp005160	331.07	316.05	330.074	C17H14O7	[M+H]+	2',5,5'-Trihydroxy-7,8-dimethoxyflavone; Rehderianin I	Flavonoids	Flavones	90965-30-3	3	670174	1.6628e+06	1.52813e+06	1.12928e+06	1.444e+06	642289	574725	318008	490835	1.18079e+06	1.15687e+06	1.25587e+06	-	-	-	-
pme3961	252.11	136.06	251.102	C10H13N5O3	[M+H]+	2'-Deoxyadenosine*	Nucleotides and derivatives	Nucleotides and derivatives	958-09-8	1	2.97315e+06	2.57548e+07	6.73747e+06	2.36776e+07	1.0322e+07	1.25065e+07	1.54783e+06	2.53764e+07	7.06731e+06	1.1959e+07	1.14791e+07	1.13539e+07	C00559	ko00230,ko01100,ko01232,ko02010	C00559	-
pme3184	332.08	136.06	331.068	C10H14N5O6P	[M+H]+	2'-Deoxyadenosine-5'-monophosphate	Nucleotides and derivatives	Nucleotides and derivatives	653-63-4	3	450422	435259	385103	218771	915422	307357	65154.2	63594.5	113074	212915	251304	215378	C00360	ko00230,ko01100,ko01232	C00360	-
pme1373	306.05	110.04	307.057	C9H14N3O7P	[M-H]-	2'-Deoxycytidine-5'-monophosphate	Nucleotides and derivatives	Nucleotides and derivatives	1032-65-1	3	42004.7	59690.4	39852.9	51033	421627	76210.6	227676	127689	422385	175554	208801	192395	C00239	ko00240,ko01100,ko01232	C00239	-
pme1184	268.1	152.06	267.097	C10H13N5O4	[M+H]+	2'-Deoxyguanosine	Nucleotides and derivatives	Nucleotides and derivatives	961-07-9	1	483579	2.63247e+06	612752	1.21946e+06	797153	775810	1.26229e+06	2.72827e+06	5.52369e+06	1.66006e+06	1.82609e+06	1.94006e+06	C00330	ko00230,ko01100,ko01232,ko02010	C00330	-
pme2776	253.09	137.05	252.086	C10H12N4O4	[M+H]+	2'-Deoxyinosine	Nucleotides and derivatives	Nucleotides and derivatives	890-38-0	3	173910	261360	334985	538672	205045	553952	338472	401016	423435	210711	203740	183477	C05512	ko00230,ko01100,ko01232,ko02010	C05512	-
pmc0066	333.06	137.05	332.052	C10H13N4O7P	[M+H]+	2'-Deoxyinosine-5'-monophosphate	Nucleotides and derivatives	Nucleotides and derivatives	3393-18-8	3	7.8555e+06	8.78173e+06	9.80043e+06	1.34662e+07	1.09108e+07	1.2335e+07	203888	358652	341166	4.06798e+06	4.14919e+06	4.16074e+06	C06196	ko00230,ko01232	C06196	-
Wmkn003942	369.134	207.103	370.142	C21H22O6	[M-H]-	2'-HydroxyIsoxanthohumol	Flavonoids	Flavanones	-	3	84143.2	70180	92248	479908	341948	269250	59510.7	98066	75453.1	30028.1	25776.6	28116.7	-	-	-	-
Hmhp001812	282.12	136.06	281.112	C11H15N5O4	[M+H]+	2'-O-Methyladenosine	Nucleotides and derivatives	Nucleotides and derivatives	2140-79-6	1	3.27207e+06	7.51975e+06	1.32597e+06	5.08463e+06	3.72685e+06	4.80545e+06	70914.7	767917	74887.4	2.69044e+06	2.79475e+06	2.60654e+06	-	-	-	-
Lmxn006423	150	122.01	151.009	C7H5NOS	[M-H]-	2(3H)-Benzothiazolone	Alkaloids	Alkaloids	934-34-9	3	66010	57127.5	58889.7	29426.3	24212.1	26348.4	15835.8	10862.3	8810.38	41019.8	27869.1	30725.4	-	-	-	-
Lcsn006884	213.11	169.12	214.12	C11H18O4	[M-H]-	2,2'-(3-methylcyclohexane-1,1-diyl)diacetic acid	Organic acids	Organic acids	5345-12-0	1	79043.5	99701.6	53568.2	24393	32788.1	30833.9	39206.8	33219.8	42403.5	45730.6	47436	45450.7	-	-	-	-
Wmzn000227	145.06	109.04	146.058	C6H10O4	[M-H]-	2,2-Dimethylsuccinic acid	Organic acids	Organic acids	597-43-3	2	682764	659164	956490	380654	311497	594999	234269	170462	265212	525516	477768	445977	-	-	-	-
Zahp011689	205.09	149.02	204.079	C12H12O3	[M+H]+	2,2-dimethylchromene-6-carboxylic acid*	Others	Others	34818-56-9	2	1.29802e+07	1.28709e+07	1.40171e+07	5.78026e+06	4.1873e+06	5.05838e+06	6.99674e+06	4.87231e+06	3.71889e+06	8.07948e+06	8.4976e+06	7.27825e+06	-	-	-	-
Lmsn009824	503.34	441.34	504.345	C30H48O6	[M-H]-	2,3,19,23-Tetrahydroxyolean-12-en-28-oic acid	Terpenoids	Triterpene	55306-03-1	2	53006.2	37575.6	37196	41829.7	10555.5	42386.4	53295.3	54087.5	51346.7	25869.8	20972.1	24553.4	-	-	-	-
Lmsn009589	503.34	421.31	504.345	C30H48O6	[M-H]-	2,3,19,23-Tetrahydroxyurs-12-en-28-oic acid	Terpenoids	Triterpene	-	2	835413	1.53391e+06	403891	1.61358e+06	429218	1.32652e+06	333209	350884	409527	347497	345342	360766	-	-	-	-
MWSmce625	137.11	55.05	136.1	C8H12N2	[M+H]+	2,3,5,6-Tetramethylpyrazine; Ligustrazine	Alkaloids	Alkaloids	1124-11-4	1	2.79884e+07	2.31258e+06	1.70233e+06	3.06821e+06	1.44012e+06	2.097e+06	3.02802e+06	2.75999e+06	3.27391e+06	1.57056e+06	1.5638e+06	1.55098e+06	-	-	-	-
WaYn004518	397.15	145.03	398.158	C19H26O9	[M-H]-	2,3-Butanediol 2-O-(6''-O-p-coumaroyl)glucoside	Phenolic acids	Phenolic acids	-	1	1.64873e+06	1.49289e+06	4.69429e+06	154652	452914	276121	1.63043e+06	1.36731e+06	1.62137e+06	1.25356e+06	1.28576e+06	1.42292e+06	-	-	-	-
Zahn004036	159.04	115.05	160.052	C10H8O2	[M-H]-	2,3-Dihydro-1,4-naphthoquinone	Quinones	Quinones	21545-31-3	2	90566.5	112459	75197.2	40254.1	34767.3	22899.3	51332.2	40937.4	50663.7	63145.9	54817.7	64533.9	-	-	-	-
mws0639	153.019	109.029	154.027	C7H6O4	[M-H]-	2,3-Dihydroxybenzoic Acid*	Phenolic acids	Phenolic acids	303-38-8	2	9.83462e+06	9.36764e+06	2.27426e+07	9.90032e+06	5.21498e+06	1.05129e+07	2.67901e+06	2.11161e+06	3.21177e+06	5.88542e+06	5.72279e+06	5.71079e+06	C00196	ko00362,ko00627,ko01053,ko01061,ko01110,ko01120	C00196	-
Lmzn106284	471.35	471.35	472.355	C30H48O4	[M-H]-	2,3-Dihydroxylup-20(29)-en-28-oic acid (Alphitolic acid)*	Terpenoids	Triterpene	19533-92-7	3	8.36378e+06	4.6395e+06	1.77841e+06	2.99253e+06	1.63102e+06	2.05623e+06	608117	691767	562575	2.33461e+06	2.56319e+06	2.25297e+06	C16912	-	C16912	-
Smnn011202	471.35	427.35	472.355	C30H48O4	[M-H]-	2,3-Dihydroxyolean-12-en-28-oic acid (2-Hydroxyoleanolic acid)	Terpenoids	Triterpene	26707-60-8	3	337405	347102	490225	292259	198419	223536	46805.3	122917	83391.2	136400	136190	130032	-	-	-	-
Zmyn000268	89.02	71.02	90.0317	C3H6O3	[M-H]-	2,3-Dihydroxypropanal	Others	Saccharides	56-82-6	3	54278.7	4998.66	20578.5	11711.5	118733	54230.9	67936.8	62858	63080.6	28999.7	18638.9	34878.3	C02154	-	C02154	-
MWStz054	152.11	91.06	151.1	C9H13NO	[M+H]+	2,4,6,6-Tetramethyl-3(6H)-pyridinone	Alkaloids	Pyridine alkaloids	203524-64-5	3	184930	580400	228007	307156	194242	227254	258370	292696	268995	128237	151140	134146	-	-	-	-
Lmbn013410	205.16	189.13	206.167	C14H22O	[M-H]-	2,4-Di-Tert-Butylphenol*	Phenolic acids	Phenolic acids	96-76-4	1	2.39969e+06	1.94135e+06	1.94935e+06	1.80694e+06	1.71925e+06	1.8224e+06	1.92214e+06	1.44282e+06	861753	1.568e+06	1.45586e+06	1.52033e+06	-	-	-	-
Lmyp001815	344.1	136.04	343.09	C14H17NO9	[M+H]+	2,4-Dihydroxy-1,4-benzoxazin-3(4H)-one glucoside (DIBOA glucose)	Alkaloids	Alkaloids	155835-54-4	1	22959.9	30885.9	38599.8	107723	107693	114080	164617	122190	158944	46704.4	49549.8	49773.2	C15772	ko00402,ko00999,ko01100,ko01110	C15772	-
Lmyp003026	212.06	110.06	211.048	C9H9NO5	[M+H]+	2,4-Dihydroxy-7-methoxy-1,4-benzoxazin-3(4H)-one (DIMBOA)	Alkaloids	Alkaloids	15893-52-4	2	103037	128291	151488	1.89921e+06	1.00075e+06	1.38459e+06	1.42444e+06	1.23581e+06	1.46309e+06	448118	459739	540989	C04720	-	C04720	-
mws0885	153.02	109.03	154.027	C7H6O4	[M-H]-	2,4-Dihydroxybenzoic acid	Phenolic acids	Phenolic acids	89-86-1	3	9.72176e+06	9.6589e+06	2.30053e+07	7.59984e+06	3.56969e+06	7.85927e+06	2.91308e+06	2.18255e+06	3.1351e+06	5.56563e+06	5.97591e+06	5.64571e+06	-	-	-	-
MA10002917	183	109.02	184.012	C6H4N2O5	[M-H]-	2,4-Dinitrophenol	Phenolic acids	Phenolic acids	51-28-5	3	472497	370595	200203	620644	427072	502973	153741	161466	179123	683219	669460	688679	C02496	-	C02496	-
MWS1798	113.06	67.05	112.052	C6H8O2	[M+H]+	2,4-Hexadienoic acid	Organic acids	Organic acids	110-44-1	3	170996	228872	160484	150735	219060	101320	171399	225481	413690	198842	192624	172498	-	-	-	-
Lmbn001981	137.02	93.03	138.032	C7H6O3	[M-H]-	2,5-Dihydroxybenzaldehyde	Others	Aldehyde compounds	1194-98-5	1	2.48787e+06	4.03339e+06	1.49874e+06	2.68671e+06	3.88649e+06	2.46416e+06	1.04079e+06	1.04247e+06	1.21605e+06	2.27978e+06	2.26408e+06	2.32736e+06	C05585	ko00350,ko01100,ko01120	C05585	-
mws0180	153.02	109.03	154.027	C7H6O4	[M-H]-	2,5-Dihydroxybenzoic acid; Gentisic Acid*	Phenolic acids	Phenolic acids	490-79-9	2	173022	316691	113291	146504	134530	108178	63335.9	90052.2	57866.6	107649	118720	118792	C00628	ko00350,ko00362,ko00626,ko01100,ko01120	C00628	-
Lakn000379	665.22	383.12	666.237	C28H42O18	[M-H]-	2,5-Dihydroxyphenylacetate ethyl triglucoside	Phenolic acids	Phenolic acids	-	3	7058.98	8237.36	8336.17	26536.2	116937	78777.5	28853.2	279149	18836.5	30740.1	24446.1	26332.3	-	-	-	-
Lcsn000560	155	67.02	156.006	C6H4O5	[M-H]-	2,5-Furandicarboxylic acid	Others	Others	3238-40-2	2	542301	611768	586537	357798	289897	303312	486695	532401	592790	516866	522263	514810	C20450	ko00365,ko01120	C20450	-
Wdzn000513	193.07	59.01	194.079	C7H14O6	[M-H]-	2,5-bis(hydroxymethyl)-2-methoxyoxolane-3,4-diol*	Others	Saccharides	-	2	1.73329e+06	2.31798e+06	2.5342e+06	5.6214e+06	4.31602e+06	4.95871e+06	806192	985918	1.08404e+06	2.79626e+06	2.67023e+06	2.61722e+06	-	-	-	-
Zbfn006124	531.15	193.05	532.158	C26H28O12	[M-H]-	2,6-Di-Feruloyl glucoside	Phenolic acids	Phenolic acids	-	3	108339	39795.6	69049.9	66072.9	42050.6	65462.8	53838.7	113313	89638.6	47603.3	43038.3	41842.6	-	-	-	-
Lmln010063	205.16	189.13	206.167	C14H22O	[M-H]-	2,6-Di-tert-butylphenol*	Phenolic acids	Phenolic acids	128-39-2	1	2.42182e+06	2.14975e+06	1.72914e+06	2.07174e+06	1.81756e+06	1.97407e+06	1.94546e+06	1.50294e+06	863242	1.46295e+06	1.40612e+06	1.48879e+06	-	-	-	-
pme0278	191.1	128.07	190.095	C7H14N2O4	[M+H]+	2,6-Diaminooimelic acid	Organic acids	Organic acids	583-93-7	3	2.24852e+06	3.0964e+06	3.7516e+06	485238	1.12052e+06	559633	637882	755196	747041	1.52276e+06	1.62433e+06	1.47457e+06	C00666	ko00300,ko00470,ko01100,ko01110,ko01120,ko01230	C00666	-
Zmjn004640	735.22	559.17	736.221	C34H40O18	[M-H]-	2,6-Diferuloyl-2'-acetylsucrose	Phenolic acids	Phenolic acids	-	2	407020	929696	522602	159281	151316	239563	772617	800149	932131	394993	445996	462049	-	-	-	-
Zmxn110201	331.1	108.02	332.111	C14H20O9	[M-H]-	2,6-Dimethoxy-4-hydroxyphenol-1-O-ß-D-glucopyranoside	Others	Others	-	2	172636	370704	450549	634236	400404	286557	507425	433475	407654	521564	333741	203315	-	-	-	-
Lmbn005172	165.06	119.05	166.063	C9H10O3	[M-H]-	2,6-Dimethoxybenzaldehyde	Others	Aldehyde compounds	3392-97-0	1	2.94182e+06	3.00629e+06	696262	76810.3	300838	160090	63363.7	229995	184535	912854	847354	860043	-	-	-	-
Hmcn006267	181.05	107.01	182.058	C9H10O4	[M-H]-	2,6-Dimethoxybenzoic acid	Phenolic acids	Phenolic acids	1466-76-8	3	79294.6	109195	65122.2	34623.5	12769.5	16555.4	13810.9	17518.6	15215.3	39906.7	44384.7	43823.2	-	-	-	-
pmf0348	187.13	97.06	188.141	C10H20O3	[M-H]-	2,6-Dimethyl-7-octene-2,3,6-triol	Others	Alcohol compounds	73815-21-1	3	2.57023e+06	3.49885e+06	1.65248e+06	739277	8.11276e+06	360989	801803	815309	1.88506e+06	2.16162e+06	2.19843e+06	2.15975e+06	-	-	-	-
Zbqp001937	203.14	130.05	202.132	C9H18N2O3	[M+H]+	2,6-diamino-7-methyl-5-oxooctanoic acid	Amino acids and derivatives	Amino acids and derivatives	-	2	1.32611e+06	1.56766e+06	1.06425e+06	1.70734e+06	1.37356e+06	1.73567e+06	829060	1.01382e+06	1.66364e+06	1.34024e+06	1.36067e+06	1.30297e+06	-	-	-	-
Lmyp001801	182.04	136.04	181.037	C8H7NO4	[M+H]+	2,7-Dihydroxy-1,4-benzoxazin-3(4H)-one (DHBOA)	Alkaloids	Alkaloids	69804-59-7	2	266579	273699	607803	188517	184382	176697	177217	193155	212024	256675	187243	165656	-	-	-	-
Zmmp002167	311.12	136.07	310.116	C14H18N2O6	[M+H]+	2-((L-tyrosyl)oxy)-5-amino-5-oxopentanoic acid	Amino acids and derivatives	Amino acids and derivatives	-	1	2.41052e+06	3.97984e+06	2.34513e+06	4.69547e+06	6.7787e+06	5.83244e+06	138448	120573	433635	2.55216e+06	2.56441e+06	2.67126e+06	-	-	-	-
WaYn010475	552.33	253.22	553.338	C26H52NO9P	[M-H]-	2-(2,3-dihydroxypropoxy)-3-(((2-(dimethylamino)ethoxy)(hydroxy)phosphoryl)oxy)propan-2-yl (E)-hexadec-9-enoate	Lipids	LPE	-	2	564701	518913	744922	1.09224e+06	217488	772612	402412	495384	598380	328766	264119	331197	-	-	-	-
WaYn011395	580.36	281.25	581.369	C28H56NO9P	[M-H]-	2-(2,3-dihydroxypropoxy)-3-(((2-(dimethylamino)ethoxy)(hydroxy)phosphoryl)oxy)propan-2-yl (Z)-14-Octadecenoic Acid	Lipids	LPE	-	1	2.75277e+06	2.51826e+06	3.82064e+06	2.00914e+07	8.3118e+06	2.16731e+07	299974	218233	264849	4.42813e+06	4.58468e+06	3.17829e+06	-	-	-	-
Waln011009	578.34	279.23	579.354	C28H54NO9P	[M-H]-	2-(2,3-dihydroxypropoxy)-3-(((2-(dimethylamino)ethoxy)(hydroxy)phosphoryl)oxy)propyl (11Z,14Z)-octadeca-11,14-dienoate	Lipids	LPE	-	1	3.67358e+06	2.30381e+06	6.42565e+06	5.36764e+06	1.34537e+06	8.26599e+06	7197.33	4448.22	1092.44	3.60649e+06	3.30005e+06	3.16835e+06	-	-	-	-
Waln010192	576.33	277.22	577.338	C28H52NO9P	[M-H]-	2-(2,3-dihydroxypropoxy)-3-(((2-(dimethylamino)ethoxy)(hydroxy)phosphoryl)oxy)propyl (8E,11Z,14Z)-octadeca-8,11,14-trienoate	Lipids	LPE	-	1	2.63335e+06	1.05412e+06	6.63422e+06	6.38422e+06	319895	3.40294e+06	3.00444e+06	2.18545e+06	5.31596e+06	2.72141e+06	2.53103e+06	4.78716e+06	-	-	-	-
Waln011222	554.34	255.23	555.354	C26H54NO9P	[M-H]-	2-(2,3-dihydroxypropoxy)-3-(((2-(dimethylamino)ethoxy)(hydroxy)phosphoryl)oxy)propyl palmitate*	Lipids	LPE	-	1	2.24372e+06	2.00139e+06	1.77989e+06	6.85438e+06	4.22863e+06	4.16266e+06	1.05726e+06	1.2634e+06	1.37187e+06	1.81137e+06	1.63763e+06	1.11784e+06	-	-	-	-
Zbln004962	491.16	193.05	492.164	C24H28O11	[M-H]-	2-(3,4-Dihydroxy-phenylethanolyl)-5-O-feruloyl-xylose-glucoside	Phenolic acids	Phenolic acids	-	3	29086.8	17592.8	21254.7	95069.4	228759	121377	79956.7	116579	82537.7	32268.9	34708.3	45148	-	-	-	-
Zbfn004680	625.17	463.12	626.185	C28H34O16	[M-H]-	2-(3,4-Dihydroxyphenethoxy)-6-(3,4,5-trihydroxycaffeoyl)-O-arabinopyranosyl-D-glucose	Phenolic acids	Phenolic acids	-	3	22290.9	40032.3	59508.8	87463.9	85235.8	70412.3	60878.3	62252.2	67437.3	71872	57805	48098.1	-	-	-	-
Jmwn002117	331.1	153.02	332.111	C14H20O9	[M-H]-	2-(3,4-dihydroxyphenyl)ethanediol 1-O-β-D-glucopyranoside*	Phenolic acids	Phenolic acids	-	1	184536	334028	313246	4.75559e+06	2.8268e+06	3.28999e+06	328416	292367	253917	1.10527e+06	1.12689e+06	980653	-	-	-	-
Wbtn007488	273.08	258.02	274.084	C15H14O5	[M-H]-	2-(3-hydroxybenzoyl)-3,5-dimethoxyphenol	Others	Ketone compounds	-	3	173234	72843.6	1.11472e+06	352729	224504	265195	242898	292317	291113	140068	126278	124157	-	-	-	-
Zbfn005045	667.23	223.06	668.232	C31H40O16	[M-H]-	2-(3-methoxyphenethoxy)-6-mustardoyl-O-glucosyl-deoxy-arabinose	Phenolic acids	Phenolic acids	-	2	46636.1	36006.3	41449.3	1.10316e+06	494995	1.05362e+06	439496	498911	622793	283245	284693	316153	-	-	-	-
Jmwn002057	477.16	315.11	478.169	C20H30O13	[M-H]-	2-(3-β-D-glucopyranosyloxy-4-hydroxyphenyl)ethanol-1-O-β-D-glucopyranoside	Phenolic acids	Phenolic acids	-	3	84692	82224.9	151929	74829.2	58477.3	111427	56863.5	62347.3	57017.7	40864.6	37659.7	57240.6	-	-	-	-
pme3967	312.13	180.09	311.123	C12H17N5O5	[M+H]+	2-(Dimethylamino)guanosine	Nucleotides and derivatives	Nucleotides and derivatives	2140-67-2	1	1.12743e+06	2.23291e+06	577491	7.59762e+06	5.80238e+06	3.24499e+06	2.08303e+06	5.25688e+06	4.30247e+06	3.39853e+06	3.83781e+06	3.43623e+06	-	-	-	-
pme3083	164.04	120.05	165.043	C8H7NO3	[M-H]-	2-(Formylamino)benzoic acid	Phenolic acids	Phenolic acids	3342-77-6	3	1.05081e+06	2.26389e+06	993928	2.20733e+06	3.65512e+06	2.52785e+06	62867.6	48615.7	78439.8	1.54063e+06	1.38523e+06	1.52686e+06	C05653	ko00380,ko01100	C05653	-
Zbfn005447	637.21	223.06	638.221	C30H38O15	[M-H]-	2-(Phenethoxy)-6-mustardoyl-O-glucosyl-deoxy-arabinose	Phenolic acids	Phenolic acids	-	2	63215.1	77270.4	72358.7	104124	76509.3	122632	59711.8	48424.5	77845.1	36091.3	37944.3	31051.1	-	-	-	-
Zbfn012252	257.17	199.17	258.183	C14H26O4	[M-H]-	2-(dodecanoyloxy)acetic acid	Lipids	Free fatty acids	-	3	6754.65	18071.2	9851.86	9987.07	8247.68	7417.02	14132.1	12044.3	15075.7	7957.36	6910.23	10347.9	-	-	-	-
Zbfn005474	607.2	193.05	608.211	C29H36O14	[M-H]-	2-(p-Hydroxyphenethoxy)-6-feruloyl-O-glucosyl-xylose	Phenolic acids	Phenolic acids	-	2	21826.7	22601.1	12139.5	111454	43540.9	166270	96174.2	141063	142539	51609.8	48693.5	47621.8	-	-	-	-
MW0108666	160.1	72.08	159.09	C7H13NO3	[M+H]+	2-Acetamido-3-methylbutanoic acid	Amino acids and derivatives	Amino acids and derivatives	3067-19-4	3	1.22831e+06	4.39099e+06	974285	180708	313105	185145	1.39979e+06	1.35768e+06	1.76322e+06	829184	880379	997569	-	-	-	-
Lmbn001609	145.05	83.05	146.058	C6H10O4	[M-H]-	2-Acetyl-2-Hydroxybutanoic Acid	Organic acids	Organic acids	-	3	351265	331542	402970	362564	253367	210189	115698	56208.7	132555	283256	252035	267044	C06006	ko00290,ko01100,ko01110,ko01210,ko01230	C06006	-
MWSmce557	151.09	109.08	150.079	C8H10N2O	[M+H]+	2-Acetyl-3-ethylpyrazine	Alkaloids	Alkaloids	32974-92-8	3	260719	437835	505823	357858	483471	300844	236451	573269	769138	225954	233484	207816	-	-	-	-
NK10253223	168.06	94.06	167.058	C8H9NO3	[M+H]+	2-Amino-3-methoxybenzoic acid	Phenolic acids	Phenolic acids	3177-80-8	3	701090	625488	565373	929932	521981	839207	370840	313022	568444	522004	586700	619941	C05831	ko00380	C05831	-
Zmmp000606	148.1	84.08	147.089	C6H13NO3	[M+H]+	2-Amino-4-hydroxy-3-methylpentanoic acid	Amino acids and derivatives	Amino acids and derivatives	-	2	4.20184e+06	3.69803e+06	5.26246e+06	3.66005e+06	3.10628e+06	3.48986e+06	9.90685e+06	9.25418e+06	8.2551e+06	5.46283e+06	5.72115e+06	5.75762e+06	-	-	-	-
Walp004995	234.21	88.08	233.199	C12H27NO3	[M+H]+	2-Aminododecane-1,3,4-triol	Lipids	Sphingolipids	-	1	1.64979e+06	1.49632e+06	1.34762e+06	1.36043e+06	942595	910259	1.79675e+06	2.19979e+06	2.13809e+06	1.61145e+06	1.54465e+06	1.7082e+06	-	-	-	-
Walp004752	218.21	88.08	217.204	C12H27NO2	[M+H]+	2-Aminododecane-1,4-diol	Lipids	Sphingolipids	-	1	2.72966e+07	2.24348e+07	2.13096e+07	1.84136e+07	1.97955e+07	1.8219e+07	3.08116e+07	4.9433e+07	4.18488e+07	3.07722e+07	3.19367e+07	3.07149e+07	-	-	-	-
pme0048	108.01	63.96	109.02	C2H7NO2S	[M-H]-	2-Aminoethanesulfinic acid	Organic acids	Organic acids	300-84-5	3	28104.7	22595.2	19907.4	29300	42223.3	56866.7	70882.3	125213	72191	63332.2	43954.5	34195.8	C00519	ko00430,ko01100	C00519	-
mws0236	124.01	79.96	125.015	C2H7NO3S	[M-H]-	2-Aminoethanesulfonic acid	Organic acids	Organic acids	107-35-7	3	1.50447e+06	1.03428e+06	706360	2.19251e+06	2.33407e+06	2.35618e+06	4.60818e+06	6.63405e+06	5.17732e+06	2.43116e+06	2.81648e+06	2.1054e+06	C00245	ko00120,ko00430,ko00920,ko01100,ko02010,ko04080	C00245	-
pme3017	104.07	58.07	103.063	C4H9NO2	[M+H]+	2-Aminoisobutyric acid	Organic acids	Organic acids	62-57-7	2	3.7788e+07	3.54045e+07	4.95199e+07	4.7346e+07	4.35801e+07	5.00904e+07	2.72161e+07	2.60927e+07	3.72846e+07	3.95755e+07	3.83075e+07	3.74983e+07	C03665	-	C03665	-
MWS2076	110.06	65.04	109.053	C6H7NO	[M+H]+	2-Aminophenol*	Alkaloids	Phenolamine	95-55-6	2	224239	248948	172468	12837.9	15420.5	13694.3	128411	176033	139208	136959	138730	136957	C01987	ko00380,ko00627,ko01100,ko01120	C01987	-
pmb0374	136.06	119.04	135.054	C5H5N5	[M+H]+	2-Aminopurine	Nucleotides and derivatives	Nucleotides and derivatives	452-06-2	1	4.49159e+06	1.1028e+07	5.37336e+06	6.84149e+07	1.34948e+08	6.19582e+07	2.0585e+06	2.28358e+07	2.41259e+06	3.02384e+07	3.06766e+07	3.19003e+07	-	-	-	-
WaYp007548	230.25	62.06	229.241	C14H31NO	[M+H]+	2-Aminotetradecan-1-ol	Lipids	Sphingolipids	-	1	639833	592883	488157	594228	490065	438707	583553	596148	683324	543105	447154	534903	-	-	-	-
Walp004906	262.24	88.08	261.23	C14H31NO3	[M+H]+	2-Aminotetradecane-1,11,13-triol	Lipids	Sphingolipids	-	1	1.40603e+07	1.15485e+07	1.12854e+07	9.03899e+06	9.44793e+06	8.87105e+06	1.60753e+07	2.20621e+07	2.00247e+07	1.65105e+07	1.66462e+07	1.69765e+07	-	-	-	-
WaYp005128	262.24	200.2	261.23	C14H31NO3	[M+H]+	2-Aminotetradecane-1,5,13-triol	Lipids	Sphingolipids	-	1	4.76983e+06	3.92935e+06	3.84212e+06	3.17928e+06	3.76184e+06	3.33162e+06	5.85569e+06	8.39252e+06	7.88106e+06	5.98428e+06	5.75623e+06	5.95708e+06	-	-	-	-
Walp005087	278.23	88.08	277.225	C14H31NO4	[M+H]+	2-Aminotetradecane-1,5,7,11-tetraol	Lipids	Sphingolipids	-	3	354127	337489	295816	235518	158054	170757	340828	412351	370978	305621	320292	323563	-	-	-	-
mws5028	136.04	80.06	135.032	C7H5NO2	[M+H]+	2-Benzoxazolinone	Alkaloids	Alkaloids	59-49-4	3	170377	134326	135520	177150	189608	202102	198923	178863	152605	211286	325166	252891	-	-	-	-
Lmhn001477	311.04	179.04	312.048	C13H12O9	[M-H]-	2-Caffeoyl-L-tartaric acid (Caftaric acid)	Phenolic acids	Phenolic acids	67879-58-7	3	210042	205002	160456	86716.3	85793.5	58590.9	56644.7	112094	101314	71675.9	71695.2	67369.3	-	-	-	-
pmf0175	157.16	157.16	158.167	C10H22O	[M-H]-	2-Decanol*	Others	Alcohol compounds	1120-06-5	3	1.32302e+07	1.30749e+07	1.25406e+07	1.73009e+07	9.9624e+06	1.59454e+07	2.13276e+07	1.96506e+07	1.59208e+07	2.39311e+07	2.42375e+07	2.46567e+07	-	-	-	-
Zmyn000230	147.03	57.03	148.037	C5H8O5	[M-H]-	2-Dehydro-3-deoxy-L-arabinonate	Others	Saccharides	-	1	1.64509e+06	1.85995e+06	1.6074e+06	688838	744673	619537	1.38652e+06	1.43899e+06	1.49998e+06	1.33978e+06	1.4524e+06	1.39569e+06	C00684	ko00053,ko01100	C00684	-
pmb2507	213.02	96.97	214.024	C5H11O7P	[M-H]-	2-Deoxyribose-1-phosphate*	Nucleotides and derivatives	Nucleotides and derivatives	17210-42-3	3	5.92499e+06	7.21243e+06	3.31199e+06	4.50615e+06	9.10634e+06	5.48199e+06	791334	542920	1.17979e+06	2.81202e+06	2.93946e+06	2.72601e+06	C00672	ko00030,ko00240,ko01100	C00672	-
mws0863	213.02	96.97	214.024	C5H11O7P	[M-H]-	2-Deoxyribose-5'-phosphate*	Nucleotides and derivatives	Nucleotides and derivatives	102916-66-5	3	906732	1.41614e+06	525138	1.26432e+06	1.88198e+06	1.45895e+06	196159	133891	254894	648319	641936	654689	C00673	ko00030,ko01100	C00673	-
Zmjn003398	227.13	183.14	228.136	C12H20O4	[M-H]-	2-Dodecenedioic acid	Lipids	Free fatty acids	6402-36-4	2	226612	349942	85410.4	53231.4	82900.6	40249.9	35643.5	28409.9	34703.6	105499	115256	113275	C16308	ko00592,ko01110	C16308	-
MWStz063	170.15	152.14	169.147	C10H19NO	[M+H]+	2-Ethyl-2,6,6-trimethylpiperidin-4-one	Alkaloids	Piperidine alkaloids	133568-79-3	3	350999	572526	330971	418112	431620	414749	242045	197837	184518	433991	343452	348441	-	-	-	-
mws0177	111.01	67.02	112.016	C5H4O3	[M-H]-	2-Furoic acid	Organic acids	Organic acids	88-14-2	3	676097	668576	1.22294e+06	1.57059e+06	1.41295e+06	1.52884e+06	910643	711117	1.03049e+06	571051	628051	565876	C01546	ko00365,ko01100,ko01120	C01546	-
Lmtn001630	312.11	150.05	313.116	C14H19NO7	[M-H]-	2-Glucosyloxy-2-phenylacetic acid amide	Alkaloids	Alkaloids	-	3	101777	40117.7	8338.05	289759	290832	315747	187601	180970	232352	107630	105925	105451	-	-	-	-
Wagp006039	183.08	98.98	182.071	C6H15O4P	[M+H]+	2-Hexylphosphoric Acid	Others	Others	-	3	445929	387320	427365	424114	486016	380588	1.95332e+06	1.54494e+06	1.29361e+06	1.00344e+06	1.01037e+06	1.02508e+06	-	-	-	-
Lmyp002964	166.05	95.05	165.043	C8H7NO3	[M+H]+	2-Hydroxy-1,4-benzoxazine-3(2H)-one (HBOA)	Alkaloids	Alkaloids	23520-34-5	2	580771	479561	685006	2.46167e+06	351259	1.11998e+06	550877	575391	586741	355246	287951	294591	C15769	ko00402,ko00999,ko01100,ko01110	C15769	-
Lmyp002284	328.1	166.05	327.095	C14H17NO8	[M+H]+	2-Hydroxy-1,4-benzoxazine-3(2H)-one glucoside (HBOA glucoside)	Alkaloids	Alkaloids	27625-86-1	3	2.11679e+06	1.80785e+06	2.51853e+06	31034.9	58487.9	63998	4.46384e+06	3.92103e+06	5.81062e+06	1.91661e+06	1.90418e+06	2.25783e+06	-	-	-	-
Lmdn006025	287.06	125.02	288.063	C15H12O6	[M-H]-	2-Hydroxy-2,3-dihydrogenistein*	Flavonoids	Isoflavones	-	2	8.78134e+06	3.12296e+06	9.59082e+06	45289.7	41613.3	108349	5.19085e+06	4.18879e+06	5.71169e+06	2.33399e+06	2.0643e+06	2.27639e+06	C12631	ko00943,ko01100,ko01110	C12631	-
Lmbn001288	131.03	87.04	132.042	C5H8O4	[M-H]-	2-Hydroxy-2-methyl-3-oxobutanoic acid*	Organic acids	Organic acids	71698-08-3	2	969293	998867	516417	539317	262131	541483	381663	357915	462732	624167	577933	565703	C06010	ko00290,ko00650,ko00660,ko00770,ko01100,ko01110,ko01210,ko01230	C06010	-
Lmbp001290	100.08	55.05	99.0684	C5H9NO	[M+H]+	2-Hydroxy-2-methylbutanenitrile	Alkaloids	Alkaloids	122045-29-8	3	215895	145330	234358	46779.9	29608.1	42217.3	151632	92128.3	114761	126295	140710	117742	C18796	ko00460,ko01110	C18796	-
MWS2001	226.99	183	228.002	C7H4N2O7	[M-H]-	2-Hydroxy-3,5-dinitrobenzoic acid	Phenolic acids	Phenolic acids	609-99-4	3	64238.6	66563.4	68064.2	69853.3	52294	50866.6	52528.8	105414	56813.3	54461	42308.1	31356.7	C11319	-	C11319	-
Lmrn001951	181.05	135.04	182.058	C9H10O4	[M-H]-	2-Hydroxy-3-(4-Hydroxyphenyl)Propanoic Acid*	Phenolic acids	Phenolic acids	23508-35-2	1	2.37494e+06	4.60124e+06	690190	1.1423e+06	3.11721e+06	1.39837e+06	27858.6	80050.8	57187.1	1.52488e+06	1.47994e+06	1.40105e+06	-	-	-	-
Lmrn003000	165.06	103.06	166.063	C9H10O3	[M-H]-	2-Hydroxy-3-phenylpropanoic acid	Phenolic acids	Phenolic acids	7326-19-4	1	3.3056e+06	3.37487e+06	775932	27274.1	201394	58415.6	68176.8	254606	231092	951691	887078	931822	C05607	ko00360,ko00960,ko01064,ko01100,ko01110	C05607	-
Lmmn006932	357.26	297.24	358.272	C20H38O5	[M-H]-	2-Hydroxy-4-methyl-3-tridecanoyloxypentanoic acid methyl ester	Lipids	Free fatty acids	-	3	264390	147639	180143	43801.7	36968	49415.1	244973	267034	308701	112310	93920.5	113972	-	-	-	-
Lmmn004951	329.23	171.1	330.241	C18H34O5	[M-H]-	2-Hydroxy-4-methyl-3-undecanoyloxypentanoic acid methyl ester*	Lipids	Free fatty acids	-	1	1.32574e+07	1.8533e+07	8.57626e+06	9.05017e+06	1.91795e+08	6.21247e+06	7.22809e+06	1.01052e+07	2.48592e+07	4.02558e+07	3.83299e+07	3.74455e+07	-	-	-	-
Lmrn002746	131.07	85.07	132.079	C6H12O3	[M-H]-	2-Hydroxy-4-methylpentanoic acid	Organic acids	Organic acids	498-36-2	1	8.61178e+06	5.15274e+06	2.87438e+06	403208	690231	559454	728353	804086	626026	2.36606e+06	2.16272e+06	2.25599e+06	-	-	-	-
Lmyp002912	196.06	150.06	195.053	C9H9NO4	[M+H]+	2-Hydroxy-7-methoxy-1,4-benzoxazin-3(2H)-one (HMBOA)	Alkaloids	Alkaloids	17359-53-4	3	47423.4	10460.6	30906.6	613158	93011.4	373515	64789.1	29293.7	81328.6	147912	89017	124505	-	-	-	-
mws0206	103.04	57.0352	104.047	C4H8O3	[M-H]-	2-Hydroxybutyric Acid*	Organic acids	Organic acids	3347-90-8	2	350359	313364	305916	352729	224504	265195	153501	193523	239215	121885	118240	111267	C05984	ko00640	C05984	-
Lmmn001643	163.04	119.05	164.047	C9H8O3	[M-H]-	2-Hydroxycinnamic acid*	Phenolic acids	Phenolic acids	583-17-5	3	8.28858e+06	1.437e+07	6.9351e+06	2.09056e+07	3.50328e+07	2.03898e+07	562577	476111	553228	9.93542e+06	1.03083e+07	9.9918e+06	C01772	ko00360,ko00999,ko01100,ko01110,ko01120	C01772	-
Zmgn000216	125	78.96	126.008	C2H7O4P	[M-H]-	2-Hydroxyethylphosphonic acid	Organic acids	Organic acids	22987-21-9	3	2.10725e+06	2.70268e+06	1.86207e+06	2.17745e+06	2.50881e+06	2.08553e+06	972114	824641	1.6662e+06	1.82298e+06	1.76161e+06	1.82176e+06	C06451	ko00440,ko00998,ko01100,ko01110	C06451	-
Zmyn000247	147.03	57.0346	148.037	C5H8O5	[M-H]-	2-Hydroxyglutaric Acid	Organic acids	Organic acids	13095-48-2	3	1.70435e+06	1.82895e+06	1.37391e+06	750164	761498	726239	1.41065e+06	781922	1.57788e+06	1.56539e+06	1.5797e+06	1.60447e+06	C03196	ko00310,ko01100,ko01120	C03196	-
Lmmn003323	271.23	225.22	272.235	C16H32O3	[M-H]-	2-Hydroxyhexadecanoic acid	Organic acids	Organic acids	764-67-0	1	3.79672e+07	4.25041e+07	2.44604e+07	1.21355e+07	5.72321e+06	1.15586e+07	301106	156837	308149	9.64343e+06	1.03201e+07	9.41723e+06	-	-	-	-
mws0574	103.04	57.04	104.047	C4H8O3	[M-H]-	2-Hydroxyisobutyric acid*	Organic acids	Organic acids	594-61-6	2	396181	349807	313080	340390	191329	251917	44595.5	25121.9	78104.4	121349	122637	110062	C21297	-	C21297	-
mws0341	131.07	85.07	132.079	C6H12O3	[M-H]-	2-Hydroxyisocaproic acid	Organic acids	Organic acids	20312-37-2	2	5.25027e+07	3.13251e+07	1.77464e+07	2.34126e+06	3.88578e+06	3.25341e+06	4.91884e+06	4.38881e+06	7.79591e+06	1.32394e+07	1.25525e+07	1.2394e+07	C03264	-	C03264	-
Hmsn002948	417.14	109.03	418.147	C18H26O11	[M-H]-	2-Hydroxyphenol-1-O-glucosyl(6→1)rhamnoside	Phenolic acids	Phenolic acids	-	3	123751	98428	142214	663451	611763	472828	60752.9	45625.8	71709.4	29363	27166	24805.4	-	-	-	-
Zmyn002323	151.04	107.05	152.047	C8H8O3	[M-H]-	2-Hydroxyphenylacetic acid	Organic acids	Organic acids	614-75-5	1	1.00226e+07	9.10525e+06	1.76741e+06	2.06317e+06	2.12757e+06	1.96347e+06	42526.4	206886	116916	3.1907e+06	2.96797e+06	3.07808e+06	C05852	ko00360,ko00643,ko01100,ko01120	C05852	-
pmf0290	94.03	66.03	95.0371	C5H5NO	[M-H]-	2-Hydroxypyridine	Alkaloids	Pyridine alkaloids	142-08-5	3	56967	43353.7	54581.9	125366	120305	112112	66472.2	73621.6	76901.1	55910.2	60921.4	53153.7	C02502	-	C02502	-
Lmzn006284	471.35	471.35	472.355	C30H48O4	[M-H]-	2-Hydroxyursolic acid*	Terpenoids	Triterpene	-	3	8.63943e+06	4.51503e+06	2.02027e+06	682169	426748	125507	3.46471e+06	3.30813e+06	3.61634e+06	2.54531e+06	2.66921e+06	2.57473e+06	-	-	-	-
Lmhp012042	355.28	263.24	354.277	C21H38O4	[M+H]+	2-Linoleoylglycerol	Lipids	Glycerol ester	3443-82-1	1	60256.6	45921.2	63264.2	630535	680427	573250	33500.1	26208.1	38614.9	5259.12	3216.17	4157.03	-	-	-	-
Lmhp009190	679.39	263.24	678.383	C33H58O14	[M+H]+	2-Linoleoylglycerol-1,3-di-O-glucoside*	Lipids	Glycerol ester	-	1	15714.2	11843.2	4961.51	71905.4	70393.4	73039.8	51243.4	56215.8	49824	16030.2	19557.6	36594.3	-	-	-	-
MWSmce315	167.99	135.01	166.986	C7H5NS2	[M+H]+	2-Mercaptobenzothiazole	Alkaloids	Alkaloids	149-30-4	3	40619	38768	26632	45040.1	43789	48800.1	46465.3	54557.3	41462.8	35930.5	42539.1	39211.4	C14437	-	C14437	-
Wagp002530	177.06	117.03	176.047	C10H8O3	[M+H]+	2-Methoxy-1-benzofuran-5-carbaldehyde	Others	Others	-	1	1.09125e+06	1.28481e+06	1.0672e+06	8.29796e+07	3.24045e+07	8.41105e+07	158963	112146	136773	2.22789e+07	2.13787e+07	2.19997e+07	-	-	-	-
Latp003004	395.13	233.08	394.126	C19H22O9	[M+H]+	2-Methyl-5-acetonyl-7-hydroxychromone glucoside	Others	Chromone	-	3	282908	225917	485280	495074	674618	635422	65758.2	31638.5	65626.5	115143	122239	111380	-	-	-	-
Zmyn002919	135.04	91.05	136.052	C8H8O2	[M-H]-	2-Methylbenzoic acid	Phenolic acids	Phenolic acids	118-90-1	3	748392	1.01618e+06	334004	152415	109257	150454	370384	486350	557816	262235	237147	241089	C07215	ko00622,ko01100,ko01120,ko01220	C07215	-
mws0924	145.05	101.06	146.058	C6H10O4	[M-H]-	2-Methylglutaric acid*	Organic acids	Organic acids	617-62-9	3	2.31477e+06	2.15615e+06	2.6758e+06	2.20354e+06	1.75284e+06	1.23557e+06	1.07793e+06	709368	1.33743e+06	1.84129e+06	1.77769e+06	1.89267e+06	-	-	-	-
mws0473	131.035	87.0452	132.042	C5H8O4	[M-H]-	2-Methylsuccinic acid*	Organic acids	Organic acids	498-21-5	1	1.25461e+07	8.60705e+06	1.63993e+06	1.74676e+06	1.07207e+06	2.08932e+06	380281	278845	540954	3.05715e+06	3.03799e+06	3.05615e+06	-	-	-	-
MWS1875	143.05	115.05	144.058	C10H8O	[M-H]-	2-Naphthol*	Phenolic acids	Phenolic acids	135-19-3	3	27644.2	27083	39842.5	38885.5	35825.2	34965.1	39880.2	41056.8	43978.1	35503.7	30955.1	37647.7	C11713	ko00980,ko07114	C11713	-
Wacn003456	383.06	127	384.069	C16H16O11	[M-H]-	2-O-Feruloylhydroxycitric Acid	Phenolic acids	Phenolic acids	-	1	4.84562e+06	2.27193e+06	2.10585e+06	4.74055e+06	2.12358e+06	4.22209e+06	44052.5	64050.9	76074.7	1.95707e+06	1.98672e+06	2.06417e+06	-	-	-	-
Wacn003131	353.05	127	354.059	C15H14O10	[M-H]-	2-O-P-Coumaroylhydroxycitric Acid	Phenolic acids	Phenolic acids	-	2	2.27178e+06	1.16419e+06	1.21539e+06	3.54516e+06	1.57067e+06	2.5668e+06	855883	644727	723477	1.3297e+06	1.42508e+06	1.37322e+06	-	-	-	-
Wasn000528	337.08	277.06	338.085	C12H18O11	[M-H]-	2-O-α-D-Glucopyranosyl-L-ascorbic acid	Others	Vitamin	129499-78-1	3	2.69598e+06	3.27834e+06	1.7371e+06	952593	702106	715636	127251	95796.3	145391	1.28788e+06	1.22906e+06	1.19593e+06	C18339	-	C18339	-
Lmgn002184	173.05	93.03	174.053	C7H10O5	[M-H]-	2-Oxoheptanedionic acid	Organic acids	Organic acids	17126-90-8	3	56459.5	317104	94134.2	154629	198061	293282	55243.3	55472.9	70653	279732	138453	263856	C16588	ko00680,ko01100,ko01120,ko01210,ko01240	C16588	-
Wagn012030	653.38	397.14	654.383	C31H58O14	[M-H]-	2-Palmitoyl-Sn-Glycerol 3-O-Diglucoside	Lipids	Glycerol ester	-	2	3.74725e+06	3.09844e+06	820937	3.17117e+06	3.18726e+06	3.24228e+06	410182	520082	547382	296689	306649	249123	-	-	-	-
Lmgp000659	136.08	91.05	135.068	C8H9NO	[M+H]+	2-Phenylacetamide*	Alkaloids	Alkaloids	103-81-1	2	727659	759423	655639	1.41798e+06	1.87832e+06	1.36352e+06	748887	959002	1.33363e+06	1.01354e+06	1.07226e+06	979574	C02505	ko00360,ko00643,ko01100,ko01120	C02505	-
Labn004625	415.16	89.02	416.168	C19H28O10	[M-H]-	2-Phenylethyl beta-primeveroside	Phenolic acids	Phenolic acids	129932-48-5	2	205996	297113	242556	818114	335042	661310	274225	403388	447089	326978	301508	305363	-	-	-	-
MWSslk106	122.1	105.07	121.089	C8H11N	[M+H]+	2-Phenylethylamine	Alkaloids	Benzylphenylethylamine alkaloids	156-28-5	3	212301	416905	130603	203475	114909	189153	147692	163061	331830	221785	208342	277111	C05332	ko00360,ko01100	C05332	-
Lmbp000728	121.06	77.04	120.058	C8H8O	[M+H]+	2-Phenyloxirane	Phenolic acids	Phenolic acids	20780-54-5	2	8.30561e+06	3.39735e+07	4.59398e+06	5.06071e+07	5.20315e+06	2.34808e+07	1.99028e+07	3.19311e+07	1.98107e+07	2.32095e+07	2.45845e+07	2.40124e+07	C20782	ko00643,ko01100,ko01120	C20782	-
mws2124	154.98	78.96	155.982	C2H5O6P	[M-H]-	2-Phosphoglycolate	Organic acids	Organic acids	13147-57-4	3	751981	583280	1.23507e+06	225120	323520	223753	110333	38491.7	184782	444899	583922	508842	-	-	-	-
MWS1787	94.07	53.04	93.0578	C6H7N	[M+H]+	2-Picoline; 2-Methylpyridine	Alkaloids	Pyridine alkaloids	109-06-8	3	5.8379e+06	5.74776e+06	6.415e+06	5.45289e+06	5.53106e+06	5.25884e+06	3.51648e+06	3.06079e+06	3.23442e+06	5.28683e+06	5.1382e+06	5.20584e+06	C14447	-	C14447	-
pme1216	122.02	78.03	123.032	C6H5NO2	[M-H]-	2-Picolinic acid	Organic acids	Organic acids	98-98-6	3	1.47198e+06	1.83629e+06	615429	575355	621537	392773	876638	512736	1.83946e+06	1.04982e+06	1.00788e+06	1.03327e+06	C10164	ko00380,ko01100	C10164	-
MWSmce460	100.08	56.05	99.0684	C5H9NO	[M+H]+	2-Piperidone	Alkaloids	Piperidine alkaloids	675-20-7	2	2.55802e+06	2.05115e+06	696088	283983	448317	194547	693080	407455	604914	972491	924831	832663	-	-	-	-
Lmgn002555	173.08	59.01	174.089	C8H14O4	[M-H]-	2-Propylglutaric acid	Organic acids	Organic acids	32806-62-5	2	2.11186e+07	9.16712e+06	1.70927e+07	2.36379e+06	1.09941e+06	1.57779e+06	4.11066e+06	3.21569e+06	4.40872e+06	2.06357e+06	2.03931e+06	2.02031e+06	C16658	ko00982	C16658	-
Zmgn001448	175.06	115.04	176.069	C7H12O5	[M-H]-	2-Propylmalic Acid*	Organic acids	Organic acids	-	1	4.09303e+07	3.44722e+07	3.92455e+06	49469.3	25118.1	36603.3	1.28197e+06	667800	1.9157e+06	8.50579e+06	8.47822e+06	8.15072e+06	C05994	ko00620	C05994	-
Lmbn002072	159.07	97.07	160.074	C7H12O4	[M-H]-	2-Propylsuccinic acid*	Organic acids	Organic acids	618-57-5	1	248326	361936	193560	73544.7	37921.8	53037.9	94381.7	63833.2	99250.6	151312	165206	153494	C16657	ko00982	C16657	-
Hmmp003097	248.11	120.04	247.106	C10H17NO6	[M+H]+	2-Pyrrolidone-N-methylene-β-D-arabinoside	Alkaloids	Pyrrole alkaloids	-	3	1.43773e+06	607942	1.03683e+06	4.34164e+06	1.57892e+06	3.71712e+06	1.35633e+06	1.05546e+06	1.51915e+06	1.3458e+06	1.35895e+06	1.38117e+06	-	-	-	-
Wcfn005424	373.19	59.02	374.194	C18H30O8	[M-H]-	2-[2-[(Z)-pent-2-enyl]-3-[3,4,5-trihydroxy-6-(hydroxymethyl)oxan-2-yl]oxycyclopentyl]acetic acid	Others	Others	-	3	655071	561619	317800	3.34967e+06	1.73656e+06	3.71443e+06	2.0518e+06	1.57837e+06	2.24796e+06	1.10093e+06	1.07005e+06	1.15185e+06	-	-	-	-
Zbqp000579	156.08	110.07	155.07	C6H9N3O2	[M+H]+	2-amino-3-(1H-pyrazol-1-yl)propanoic acid	Organic acids	Organic acids	2734-48-7	1	8.70224e+06	5.57858e+06	2.19045e+07	1.5493e+07	1.42053e+07	1.74371e+07	1.26337e+07	1.62345e+07	2.02602e+07	1.31663e+07	1.23744e+07	1.21045e+07	-	-	-	-
Zmmp001941	268.1	136.06	267.095	C9H17NO8	[M+H]+	2-amino-4-hydroxy-3-((3,4,5-trihydroxytetrahydro-2H-pyran-2-yl)oxy)butanoic acid	Amino acids and derivatives	Amino acids and derivatives	-	3	1.28706e+06	2.76553e+06	1.10317e+06	1.81598e+07	4.22499e+07	1.79122e+07	437244	6.11126e+06	356779	9.52699e+06	9.14734e+06	9.01733e+06	-	-	-	-
Zmbn004194	189.08	129.06	190.084	C8H14O5	[M-H]-	2-hydroxy-2-isobutylsuccinic acid	Others	Others	-	3	198303	311485	83556.5	157417	188514	151174	46324	35226.2	49571	88560.7	100761	102402	-	-	-	-
MWSmce468	151.04	77.04	152.047	C8H8O3	[M-H]-	2-hydroxymethyl benzoic acid	Phenolic acids	Phenolic acids	612-20-4	2	34070.9	80503.5	32670.4	53698.5	116637	36049.8	16381.4	56632.8	12510.9	59584.1	45800.7	41927.2	C10804	-	C10804	-
Jmgn005927	287.06	125.03	288.063	C15H12O6	[M-H]-	2-hydroxynaringenin*	Flavonoids	Flavanones	-	2	1.47051e+06	444895	1.31814e+06	1.37958e+06	453452	1.17872e+06	33888.1	35294.6	27182.8	290177	313701	361736	-	-	-	-
Lcsp001671	192.06	146.06	191.058	C10H9NO3	[M+H]+	2-oxindole-3-acetic acid	Alkaloids	Plumerane	2971-31-5	3	3.7595e+06	3.68078e+06	20016.7	9027.27	14269.1	13732.8	1.31554e+06	1.31203e+06	1.68328e+06	948932	971167	909269	C22202	ko00380	C22202	-
Lmhp011388	353.27	261.22	352.261	C21H36O4	[M+H]+	2-α-Linolenoyl-glycerol*	Lipids	Glycerol ester	55268-58-1	1	1.89669e+06	2.70398e+06	2.94922e+06	9.86092e+06	1.10675e+07	8.34238e+06	984405	777838	1.1239e+06	92486.7	99494.2	80608.5	-	-	-	-
Lakn001671	329.09	123.05	330.095	C14H18O9	[M-H]-	2-β-D-Glucopyranosyloxy-5-hydroxy-phenylacetic acid	Phenolic acids	Phenolic acids	-	2	297660	217405	124561	1.48231e+06	2.42888e+06	983163	1.04874e+06	1.01365e+06	1.33554e+06	490013	473532	433525	-	-	-	-
Lakn003294	343.1	181.05	344.111	C15H20O9	[M-H]-	2-β-D-Glucopyranosyloxy-5-hydroxyphenylacetic acidmethylester*	Phenolic acids	Phenolic acids	-	1	182949	241930	146876	621915	623952	633695	64101.7	88092.8	81092.9	285714	250236	265560	-	-	-	-
pmn001700	455.35	455.35	456.36	C30H48O3	[M-H]-	24,30-Dihydroxy-12(13)-ene-lupeol*	Terpenoids	Triterpene	-	2	480292	541404	594784	1.28976e+06	1.62502e+06	1.04869e+06	352713	465869	539800	339293	351922	320074	-	-	-	-
Zmyn005384	299.26	253.26	300.266	C18H36O3	[M-H]-	2R-Hydroxyoctadecanoic Acid*	Lipids	Free fatty acids	26633-48-7	1	6.62106e+07	5.90247e+07	4.75131e+07	3.03118e+07	1.74838e+07	3.20248e+07	3.08224e+06	1.78867e+06	9.08067e+06	1.95398e+07	1.72543e+07	1.57614e+07	C03042	-	C03042	-
Zmyn004732	293.21	185.12	294.219	C18H30O3	[M-H]-	2R-hydroxy-9Z,12Z,15Z-octadecatrienoic acid	Lipids	Free fatty acids	-	3	4.56792e+06	6.13351e+06	3.76468e+06	1.65594e+06	2.05094e+07	1.15571e+06	6.34821e+06	3.14268e+06	6.00892e+06	6.27526e+06	6.12735e+06	6.05693e+06	C16342	ko00592	C16342	-
Lmgn013947	471.35	471.35	472.355	C30H48O4	[M-H]-	2α,3α-Dihydroxyolean-12-en-28-oic acid	Terpenoids	Triterpene	26563-68-8	2	87520.3	435348	760007	288937	459360	35851.1	53153.3	45648.6	57548.2	153895	275134	227962	-	-	-	-
pmp000344	271.06	243.06	270.053	C15H10O5	[M+H]+	3',4',7-Trihydroxyflavone	Flavonoids	Flavones	2150-11-0	3	1.04996e+06	666731	1.25662e+06	1.49265e+06	445962	1.24028e+06	292923	325325	367786	380778	378486	326887	-	-	-	-
Zbgp007629	315.09	282.06	314.079	C17H14O6	[M+H]+	3',4'-Dihydroxy-7,5'-dimethoxyflavone*	Flavonoids	Flavones	-	1	2.61337e+06	2.5377e+06	2.38894e+07	31484.6	12436.5	21624.3	3.40915e+06	2.6618e+06	4.02959e+06	2.89956e+06	2.8165e+06	2.81166e+06	-	-	-	-
Lmtp003948	481.13	319.05	480.127	C22H24O12	[M+H]+	3',5',5,7-Tetrahydroxy-4'-methoxyflavanone-3'-O-glucoside	Flavonoids	Flavones	-	3	237486	272103	289030	295201	346219	272837	277557	170262	240854	231674	217116	295251	-	-	-	-
pmp000416	285.08	229.09	284.068	C16H12O5	[M+H]+	3'-Methoxydaidzein	Flavonoids	Isoflavones	21913-98-4	1	137229	150211	264305	128533	122426	93329.2	85442.1	102707	161251	71609.2	65097.9	69647.3	-	-	-	-
Wabn003563	385.11	179.07	386.121	C17H22O10	[M-H]-	3'-O-Beta-D-Glucopyranosyl plumbagic acid	Phenolic acids	Phenolic acids	-	3	60377.9	34570.2	60356.9	1.06624e+06	387423	1.22147e+06	43022.6	41365.2	38831.6	269569	253959	254149	-	-	-	-
Yphn011804	453.192	453.197	454.199	C26H30O7	[M-H]-	3'-O-Methyldiplacol	Flavonoids	Flavanonols	-	3	4.14765e+06	3.78246e+06	3.36664e+06	2.58739e+06	2.50798e+06	2.28294e+06	550766	622107	481605	1.03468e+06	962816	955055	-	-	-	-
Yphn012853	437.198	437.2	438.204	C26H30O6	[M-H]-	3'-O-methyldiplacone	Flavonoids	Flavanones	-	3	541839	280366	77912.3	270840	108929	140739	334377	396070	365832	152235	167464	176330	-	-	-	-
ZbYn010300	639.36	255.23	580.346	C28H52O12	[M+CH3COOH-H]-	3'-Palmitoyl sucrose	Lipids	Free fatty acids	-	1	2541.63	14258.6	11172.5	124396	1.45719e+06	99831.1	73107.1	123205	105405	44928.8	36853.4	36738.4	-	-	-	-
ZbYn009262	661.35	277.22	602.33	C30H50O12	[M+CH3COOH-H]-	3'-linoleoyl sucrose	Lipids	Free fatty acids	-	3	44664.5	54533.4	59436.9	13402.3	256927	21593.3	41529.3	37955.1	42050.7	30486.4	14838	20664.7	-	-	-	-
Zbfn006668	831.24	789.22	832.243	C39H44O20	[M-H]-	3'-p-Coumaroyl-4'-feruloyl-3,4,5,6-tetra-acetyl-sucrose	Phenolic acids	Phenolic acids	-	1	10487.6	14773.7	19906.8	54421.2	89969.9	57542.2	53408.7	56092.3	53746.3	26688.7	28192.4	31333.6	-	-	-	-
Zbfn002169	487.15	145.03	488.153	C21H28O13	[M-H]-	3'-p-Coumaroyl-sucrose	Phenolic acids	Phenolic acids	-	3	41417.4	66002	57977.3	116307	312754	135071	120263	120555	179410	82858.6	79610.8	58090.8	-	-	-	-
Lmyn012274	469.33	469.33	470.34	C30H46O4	[M-H]-	3,25-Epoxy-3-hydroxyolean-18-en-28-oic acid (Semimoronic acid)	Terpenoids	Triterpene	102053-38-3	3	262714	200539	390660	260850	278272	291281	370370	86521.3	70548.2	136996	97163	123413	-	-	-	-
Zmpp002571	303.05	257.05	302.043	C15H10O7	[M+H]+	3,3',4',5',7-Pentahydroxyflavone; Robinetin	Flavonoids	Flavonols	490-31-3	3	1.25973e+06	1.09357e+06	1.45452e+06	254930	160531	102753	366496	256708	249411	608997	647669	593161	C10177	-	C10177	-
Zmlp007578	345.06	313.03	344.053	C17H12O8	[M+H]+	3,3',4-O-Trimethylellagic acid	Tannins	Tannin	1617-49-8	3	1.60814e+06	687685	2.83509e+06	5.85325e+06	4.56873e+06	4.95693e+06	1.34696e+06	1.22041e+06	1.44524e+06	1.75235e+06	2.03577e+06	2.32302e+06	C10836	-	C10836	-
Hmgp003163	347.08	332.05	346.069	C17H14O8	[M+H]+	3,3',5,7-Tetrahydroxy-4',6-Dimethoxyflavone; (Laciniatin)*	Flavonoids	Flavonols	74161-28-7	3	99846	90128.6	109446	130636	97818.4	106467	97831.7	72559.3	66463.2	174906	187349	232287	-	-	-	-
Wdbn005328	417.16	181.05	418.163	C22H26O8	[M+H]+	3,3'-Bis(3,4-dihydro-4-hydroxy-6,8-dimethoxy-2H-1-benzopyran)	Others	Others	-	2	385820	621763	284314	5.73841e+06	6.34366e+06	7.78609e+06	335182	350023	295389	1.93581e+06	2.2771e+06	2.41846e+06	-	-	-	-
Wayn005368	491.08	329.03	492.09	C22H20O13	[M-H]-	3,3'-Di-O-Methylellagic acid 4'-glucoside	Tannins	Tannin	51803-68-0	3	108233	95851.4	117612	222341	106513	191707	132315	117662	147382	120399	133505	124247	-	-	-	-
Zblp001554	194.08	133.03	193.074	C10H11NO3	[M+H]+	3,3-dimethoxyindolequinone	Alkaloids	Plumerane	-	3	322915	545818	269145	7516.91	7362.28	23942.6	140071	125878	156081	242997	205569	206163	-	-	-	-
Lafp003256	227.09	181.05	226.084	C11H14O5	[M+H]+	3,4'-Dihydroxy-3',5'-dimethoxypropiophenone	Others	Ketone compounds	136196-47-9	2	35621.7	111606	70837.6	45903.4	276234	126499	2.01642e+06	1.19078e+06	1.51996e+06	830875	830110	901504	-	-	-	-
Wdtp003384	387.13	225.08	386.121	C17H22O10	[M+H]+	3,4,5,6-tetrahydroxy-6-[4-(2-methylpropanoyloxymethyl)phenoxy]oxane-2-carboxylic acid	Phenolic acids	Phenolic acids	-	2	125427	7047.43	198356	185299	66827.5	235063	194644	204060	303233	94560.6	93710.1	134691	-	-	-	-
Hmdn006855	455.35	455.35	456.36	C30H48O3	[M-H]-	3,4-Cycloopen-cycloaltin-4(29),25-diene-24(R)-hydroxy-3-carboxylic acid	Terpenoids	Triterpene	-	2	3.61555e+06	2.61728e+06	1.37791e+06	384461	263674	484884	1.06238e+06	1.1145e+06	1.56904e+06	508823	492333	462758	-	-	-	-
Wbmn006600	369.133	339.085	370.142	C21H22O6	[M-H]-	3,4-Dihydro-4-(4-hydroxy-3-methoxyphenyl)-3-(hydroxymethyl)-6,7-dimethoxy-(3R,4S)-2-naphthalenecarboxaldehyde	Lignans and Coumarins	Lignans	-	3	28960.4	27488.8	34744.9	48581.7	78914.9	49273.6	68049.7	61469.7	71226.5	30203.9	28009.9	32111.7	-	-	-	-
pme3827	198.08	152.07	197.069	C9H11NO4	[M+H]+	3,4-Dihydroxy-L-phenylalanine (L-Dopa)	Amino acids and derivatives	Amino acids and derivatives	59-92-7	2	885710	881673	868437	390532	420112	298600	585964	447941	597862	702382	705167	591241	C00355	ko00350,ko00950,ko00965,ko01060,ko01063,ko01100,ko01110,ko04728,ko04917,ko05012,ko05030,ko05031,ko05034	C00355	-
Jmbn003691	311.11	59.01	312.121	C15H20O7	[M-H]-	3,4-Dihydroxyallylbenzene-3-O-glucoside	Phenolic acids	Phenolic acids	-	1	218835	414972	187817	1.60671e+06	1.90478e+06	1.20904e+06	1.54774e+06	1.45057e+06	1.98067e+06	818895	826841	666645	-	-	-	-
Sakn004407	771.24	609.21	772.243	C34H44O20	[M-H]-	3,4-Dihydroxyphenethyl alcohol-8-O-[4-O-caffeoyl-β-D-apinosyl(1→3)-β-D-glucosyl(1→6)]-β-D-glucoside	Phenolic acids	Phenolic acids	-	3	74585.9	68005	17721	100969	149550	119052	107598	191913	200107	77268.5	68687.6	51533.2	-	-	-	-
Sakn002857	447.15	315.11	448.158	C19H28O12	[M-H]-	3,4-Dihydroxyphenethyl alcohol-8-O-[β-D-apinosyl(1→3)]-β-D-glucoside	Phenolic acids	Phenolic acids	-	2	134604	352113	252496	218408	77363.7	151366	104124	63153.1	81915.3	160696	149035	148447	-	-	-	-
MWStz104	182.08	124.05	181.074	C9H11NO3	[M+H]+	3,4-Dimethoxybenzamide	Alkaloids	Phenolamine	1521-41-1	3	192404	271920	82538.5	80699.6	53757.4	53958.6	551971	416168	514509	285373	334826	292922	-	-	-	-
Lmyn004515	207.06	177.02	208.074	C11H12O4	[M-H]-	3,4-Dimethoxycinnamic acid	Phenolic acids	Phenolic acids	2316-26-9	2	117769	152413	126365	824777	1.47574e+06	779229	38395.2	37333.5	24819.9	390753	348428	332770	-	-	-	-
mws0612	195.07	121.03	196.074	C10H12O4	[M-H]-	3,4-Dimethoxyphenyl acetic acid	Phenolic acids	Phenolic acids	93-40-3	1	379638	171144	39701.3	24950.6	27214.4	24106.7	134989	183918	252120	88792.5	91737.4	83105.9	-	-	-	-
Zahp007439	177.05	149.02	176.047	C10H8O3	[M+H]+	3,4-Methylenedioxycinnamaldehyde	Others	Aldehyde compounds	58095-77-5	3	363234	332264	556456	621348	468967	590929	629651	475737	313441	490238	460375	545382	-	-	-	-
Lckn000312	623.2	161.03	624.205	C29H36O15	[M-H]-	3,4-dihydroxy-β-phenylethoxy-O-α-L-rhamnopyranosyl(1→3)-6-O-caffeoyl(cis)-β-D-glucopyranoside*	Phenolic acids	Phenolic acids	-	3	24759.9	40715.3	38768.7	26358.2	23935.3	17627.7	18451.6	13631.2	18372	26438.8	15557.8	13634.1	-	-	-	-
Jmwn002172	315.11	135.04	316.116	C14H20O8	[M-H]-	3,4-dihydroxyphenylethanol-β-D-glucopyranoside	Phenolic acids	Phenolic acids	-	3	35452.5	51780.5	15619.1	102943	64926.6	93849.5	74737.9	64488.1	73662	38113.6	41819.2	26732.9	-	-	-	-
Wtmn002164	579.16	579.16	580.179	C27H32O14	[M-H]-	3,4-dimethoxy-2-[(3,4,5-trihydroxy-6-{[(3,4,5-trihydroxy-6-methyloxan-2-yl)oxy]methyl}oxan-2-yl)oxy]xanthen-9-one	Flavonoids	Other Flavonoids	-	2	838593	921030	938849	237431	233424	321669	646507	974620	2.04031e+06	801163	808573	862558	-	-	-	-
Jmzn006005	177.06	117.04	178.063	C10H10O3	[M-H]-	3,4-methylenedioxy cinnamyl alcohol	Others	Alcohol compounds	58095-76-4	3	403863	518717	339169	113316	133424	129363	24202.2	32962.9	25952.6	184233	151096	185046	-	-	-	-
Lmjp004941	301.07	286.05	300.063	C16H12O6	[M+H]+	3,5,4'-Trihydroxy-7-methoxyflavone (Rhamnocitrin)*	Flavonoids	Flavonols	569-92-6	3	183699	164818	258996	60287.2	36146	21458.7	136570	190886	258722	92997.7	73741.5	87430.6	C17059	-	C17059	-
Hmyp002315	303.04	257.04	302.043	C15H10O7	[M+H]+	3,5,7,4'-Tetrahydroxy-Coumaronochromone	Others	Chromone	-	3	499372	480620	590277	439182	462577	387109	374980	226656	417075	434447	390493	431769	-	-	-	-
mws0914	271.061	151.003	272.068	C15H12O5	[M-H]-	3,5,7-Trihydroxyflavanone (Pinobanksin)	Flavonoids	Flavanonols	548-82-3	3	5.70956e+06	3.7581e+06	8.09781e+06	41006	12859.9	106504	5.18499e+06	4.17943e+06	5.69804e+06	1.83129e+06	1.77701e+06	1.82255e+06	C09826	ko00941	C09826	-
Wagp010326	429.12	385.09	428.111	C22H20O9	[M+H]+	3,5-Diacetyltambulin	Flavonoids	Flavones	-	1	883267	709303	1.15208e+06	2.02208e+06	1.22562e+06	1.63687e+06	949737	1.92001e+06	591189	1.14208e+06	999723	1.08764e+06	-	-	-	-
Lahp002608	188.07	118.07	187.063	C11H9NO2	[M+H]+	3,5-Dihydro-2H-Furo[3,2-C]Quinolin-4-One*	Alkaloids	Quinoline alkaloids	-	1	2.75659e+06	2.8976e+06	2.22861e+06	4.00743e+06	3.09828e+06	4.04431e+06	1.5348e+06	2.07484e+06	3.16254e+06	2.85725e+06	2.90701e+06	2.80182e+06	-	-	-	-
pmp001119	273.08	213.09	272.068	C15H12O5	[M+H]+	3,5-Dihydroxy-2,4-dimethoxy-9H-fluoren-9-one	Others	Ketone compounds	-	1	2.19633e+06	1.94651e+06	1.99127e+06	1.03361e+06	802029	1.1613e+06	1.19732e+06	943314	1.08885e+06	991007	887747	940514	-	-	-	-
HJN037	183.03	124.02	184.037	C8H8O5	[M-H]-	3,5-Dihydroxy-4-methoxybenzoic acid; 4-O-Methylgallic Acid*	Phenolic acids	Phenolic acids	4319-02-2	3	65523.9	75817.8	95718.4	146646	109651	73351.6	94632.4	85567.7	96779	96671.3	86256.1	99524.9	-	-	-	-
Lmgn009690	313.07	255.03	314.079	C17H14O6	[M-H]-	3,5-Dihydroxy-7,4'-dimethoxyflavone	Flavonoids	Flavonols	15486-33-6	2	789604	676657	2.54122e+06	1.55962e+06	392467	1.27871e+06	565187	749549	752528	398417	409326	381695	-	-	-	-
Lmjn003562	693.2	175.04	694.211	C32H38O17	[M-H]-	3,6'-Diferuloylsucrose	Phenolic acids	Phenolic acids	107172-40-7	2	189543	284696	320970	221653	247812	206023	256515	277812	270396	174043	135742	143761	-	-	-	-
MWSslk184	753.23	205.05	754.232	C34H42O19	[M-H]-	3,6'-Disinapoylsucrose	Phenolic acids	Phenolic acids	139891-98-8	2	8824.24	39301.6	14395.9	69170.5	20025.9	40048.1	56728.2	56878.2	51759.9	18774.6	24886.5	23071.2	-	-	-	-
mws0917	329.07	314.04	330.074	C17H14O7	[M-H]-	3,7-Di-O-methylquercetin	Flavonoids	Flavonols	2068-02-2	2	285701	734089	813354	626031	649737	362103	504242	505856	535772	730495	714014	670553	C01265	ko00944,ko01110	C01265	-
Hmsp003093	179.03	77.04	178.027	C9H6O4	[M+H]+	3,7-Dihydroxychromen-4-one	Others	Chromone	-	3	302299	170936	534173	250309	216944	388014	213979	366280	340296	311428	357068	318386	-	-	-	-
Hmlp005105	285.08	270.05	284.068	C16H12O5	[M+H]+	3,7-dihydroxy-4'-methoxyflavone	Flavonoids	Flavones	-	3	927682	606316	470057	415102	210904	418355	370384	486350	557816	280918	212132	223048	-	-	-	-
Wagp009552	295.13	175.04	294.126	C19H18O3	[M+H]+	3-(1-Phenyl-2-methylprop-1-yl)-4-hydroxycoumarin	Lignans and Coumarins	Coumarins	-	3	335612	423804	172057	319662	358481	291216	371377	725338	660225	178077	227043	204746	-	-	-	-
Zbqp000710	198.12	154.13	197.116	C9H15N3O2	[M+H]+	3-(1H-imidazol-5-yl)-2-(trimethylammonio)propanoate	Alkaloids	Alkaloids	-	1	673299	529408	835014	1.66659e+06	1.23534e+06	1.59396e+06	700610	658011	760793	516973	556102	577287	-	-	-	-
Zblp004317	206.08	120.09	205.074	C11H11NO3	[M+H]+	3-(2-oxopropyl)-3-hydroxyindolin-2-one	Alkaloids	Plumerane	-	3	4.40764e+06	3.8857e+06	2.67716e+06	104863	54768	109556	46090.8	25907.7	39296.9	1.47054e+06	1.50428e+06	1.50028e+06	-	-	-	-
Wtmn009951	451.212	451.214	452.22	C27H32O6	[M-H]-	3-(3,4-dihydroxybenzoyl)-4-hydroxy-6,6-dimethyl-1-(3-methylbut-2-en-1-yl)-7-(prop-1-en-2-yl)bicyclo[3.3.2]dec-3-ene-2,10-dione	Others	Ketone compounds	-	3	828260	1.71721e+06	710005	91075.1	203793	160179	114612	86168.2	128590	390810	419731	405847	-	-	-	-
MWS3046	181.05	121.03	182.058	C9H10O4	[M-H]-	3-(3-Hydroxyphenyl)-3-hydroxypropanoic acid	Phenolic acids	Phenolic acids	3247-75-4	2	438234	505902	203315	38025.3	122596	40402	337482	415092	477878	199728	189259	199002	-	-	-	-
Zblp002839	167.07	123.05	166.063	C9H10O3	[M+H]+	3-(3-Hydroxyphenyl)-propionic acid	Phenolic acids	Phenolic acids	621-54-5	3	324046	234584	265901	853619	535880	649989	188534	102549	173680	357150	289654	313644	C11457	ko00360,ko01100,ko01120,ko01220	C11457	-
MWSmce713	151.08	106.04	152.084	C9H12O2	[M-H]-	3-(4-Hydroxyphenyl)-1-propanol	Phenolic acids	Phenolic acids	10210-17-0	3	699874	680171	116285	540525	203842	472186	378436	498008	584057	229212	250365	235928	-	-	-	-
Hmjp005556	284.13	147.05	283.121	C17H17NO3	[M+H]+	3-(4-Hydroxyphenyl)-N-[2-(4-hydroxyphenyl)ethyl]-2-propenamide	Alkaloids	Alkaloids	-	1	6.64437e+06	7.06396e+06	4.86898e+06	1.83512e+06	56531.5	1.34741e+06	1.02942e+06	1.90154e+06	1.56238e+06	2.47009e+06	2.37016e+06	2.4663e+06	-	-	-	-
Wdhp006324	284.13	121.07	283.121	C17H17NO3	[M+H]+	3-(4-hydroxyphenyl)-n-[2-(4-hydroxyphenyl)ethyl]prop-2-enimidic acid	Alkaloids	Isoquinoline alkaloids	-	1	2.6405e+07	2.77357e+07	1.86788e+07	8.35036e+06	239124	5.79254e+06	6.82109e+06	5.84369e+06	6.84781e+06	1.07303e+07	1.05304e+07	1.04029e+07	-	-	-	-
Cmqn009387	315.23	257.19	316.24	C21H32O2	[M-H]-	3-(7,10-Pentadecadienyl)-1,2-benzenediol	Phenolic acids	Phenolic acids	68640-60-8	3	42716.7	40817.4	60829.2	16322.9	136024	17567.8	48128.4	28289.6	90787	51369.1	54348.2	80458.1	-	-	-	-
Zmdp000441	178.05	88.04	177.046	C6H11NO3S	[M+H]+	3-(Allylsulphinyl)-L-alanine; Alliin	Amino acids and derivatives	Amino acids and derivatives	17795-26-5	3	195151	142360	173473	179959	110029	133534	288196	260523	441376	214994	201911	198477	-	-	-	-
Wasn003197	323.13	179.06	324.142	C13H24O9	[M-H]-	3-(Beta-D-Glucopyranosyloxy)-5-Hydroxyhexanoic Acid Methyl Ester	Organic acids	Organic acids	-	1	156274	127076	91509.5	560896	265334	641005	394488	404399	458296	202276	167273	188867	-	-	-	-
Zbqp000676	203.15	116.07	202.143	C8H18N4O2	[M+H]+	3-(triazan-2-yl)propyl L-prolinate	Amino acids and derivatives	Amino acids and derivatives	-	1	2.78983e+06	2.94313e+06	2.08176e+06	867811	1.09984e+06	805217	618523	516905	661514	1.40197e+06	1.35557e+06	1.32082e+06	-	-	-	-
mws1598	138.02	79.96	139.03	C3H9NO3S	[M-H]-	3-Amino-1-propionic sulfonic acid	Organic acids	Organic acids	3687-18-1	3	154379	114995	88749.9	58212.6	20314.2	52190.9	55301.2	45420.7	60109.1	85388.4	100350	90791	-	-	-	-
MWS1039a	104.07	57.03	103.063	C4H9NO2	[M+H]+	3-Amino-2-methylpropanoic acid	Amino acids and derivatives	Amino acids and derivatives	4249-19-8	3	77587.2	73671.7	66641.4	45363.3	20851.8	35370.2	740231	917860	557351	256561	272690	311883	C03284	ko00280,ko01100	C03284	-
mws0444	152.04	108.05	153.043	C7H7NO3	[M-H]-	3-Aminosalicylic acid	Phenolic acids	Phenolic acids	570-23-0	3	226916	335906	150542	20008.2	19962.1	20576.3	130476	105921	159955	175939	137195	134619	-	-	-	-
pme1738	138.08	94.07	137.071	C7H9N2O	[M+H]+	3-Carbamyl-1-methylpyridinium;(1-Methylnicotinamide)	Alkaloids	Pyridine alkaloids	1005-24-9	3	423673	148455	295714	1.7252e+06	1.33251e+06	1.82386e+06	521336	583917	583540	506700	609127	529735	C02918	ko00760,ko01100,ko04976	C02918	-
MWS1777	128.03	93.06	127.019	C6H6ClN	[M+H]+	3-Chloroaniline	Alkaloids	Alkaloids	108-42-9	1	1.80821e+07	1.74167e+07	1.82975e+07	1.97179e+07	1.94104e+07	1.96812e+07	7.73008e+06	8.62912e+06	6.55122e+06	1.39502e+07	1.33969e+07	1.35402e+07	-	-	-	-
Lmbn000121	113.04	96.01	114.043	C4H6N2O2	[M-H]-	3-Cyano-L-alanine	Amino acids and derivatives	Amino acids and derivatives	6232-19-5	3	103085	63482.2	60785.2	123382	70291.5	151023	157733	167141	104298	57813.6	81609.8	69251	C02512	ko00460,ko01100,ko01110	C02512	-
Lmbn000198	133.01	71.01	134.022	C4H6O5	[M-H]-	3-Dehydro-L-Threonic Acid	Others	Saccharides	-	1	2.14869e+07	2.36055e+07	1.776e+07	7.72257e+07	6.45108e+07	5.88643e+07	5.58936e+06	3.81765e+06	1.67882e+07	3.44044e+07	3.4968e+07	3.4721e+07	C03064	ko00053,ko01100	C03064	-
Lchp000221	207.06	91.05	206.058	C11H10O4	[M+H]+	3-Ethylidene-7-hydroxy-6-methoxyphthalide	Others	Others	-	2	575453	597777	712406	2.13188e+06	1.70435e+06	2.34147e+06	124212	90689.9	149833	769183	779340	786648	-	-	-	-
Zbyn001562	343.07	191.06	344.075	C14H16O10	[M-H]-	3-Galloylquinic acid	Phenolic acids	Phenolic acids	17365-11-6	2	238021	448653	657183	879708	880357	518980	853422	879682	1.03379e+06	531805	441300	583771	C10834	-	C10834	-
Zmpn000638	130.05	88.04	131.07	C4H9N3O2	[M-H]-	3-Guanidinopropionic acid	Organic acids	Organic acids	353-09-3	2	5.98521e+06	3.74569e+06	1.53289e+06	367145	245677	337866	41704.7	40190.7	45502.7	1.63715e+06	1.58337e+06	1.56545e+06	C03065	-	C03065	-
MWSHC20102	197.08	151.04	196.074	C10H12O4	[M+H]+	3-Hydroxy-1-(4-Hydroxy-3-Methoxyphenyl)Propan-1-One	Phenolic acids	Phenolic acids	2196-18-1	3	1.32253e+06	582413	804668	794221	994827	689940	800469	428271	750363	759502	618134	630747	-	-	-	-
mws4076	469.33	425.34	470.34	C30H46O4	[M-H]-	3-Hydroxy-11-oxoolean-12-en-30-oic acid (18α-Glycyrrhetinic acid)*	Terpenoids	Triterpene	1449-05-4	2	2450.09	63519.4	114128	20392.2	38957.1	1599.35	47112.7	47491.9	43085.4	20012.8	21413.6	23432.4	-	-	-	-
pmp000441	471.35	453.34	470.34	C30H46O4	[M+H]+	3-Hydroxy-11-oxours-12-en-28-oic acid (11-Keto-ursolic acid)	Terpenoids	Triterpene	105870-59-5	3	1.32001e+06	1.04098e+06	400811	1.81423e+06	452860	1.48681e+06	360557	427107	504627	352704	357556	352943	-	-	-	-
Lmmn009932	469.37	469.37	470.376	C31H50O3	[M-H]-	3-Hydroxy-24-methylene-9,19-cyclolanostan-26-oic acid (Ambolic acid)	Terpenoids	Triterpene	13878-93-8	3	1.07028e+06	1.35606e+06	1.67643e+06	206837	111652	78147.8	100355	24158.9	33493.9	547877	492355	459590	-	-	-	-
Zjxp110301	295.23	151.11	294.219	C18H30O3	[M+H]+	3-Hydroxy-3,7,11-trimethyldodeca-1,6E,10-trien-9-yl isobutyrate	Terpenoids	Sesquiterpenoids	-	3	4.70702e+06	4.87748e+06	5.49172e+06	655212	1.12864e+07	919841	1.3831e+06	912082	1.46595e+06	5.61743e+06	3.24278e+06	3.05397e+06	-	-	-	-
Lmbn001676	145.05	101.06	146.058	C6H10O4	[M-H]-	3-Hydroxy-3-Methyl-2-Oxopentanoic Acid*	Organic acids	Organic acids	-	3	204101	207742	259555	216344	174105	144367	101652	74822.4	119148	175318	181513	180294	C14463	ko00290,ko01110,ko01210	C14463	-
MWStz282	206.08	118.07	205.074	C11H11NO3	[M+H]+	3-Hydroxy-3-acetonyloxindole	Alkaloids	Plumerane	33417-17-3	2	1.04591e+06	2.40065e+06	1.91984e+06	114605	109109	72902.3	55321.1	71389.5	85162.4	854411	845933	891518	-	-	-	-
pme2914	161.05	99.05	162.053	C6H10O5	[M-H]-	3-Hydroxy-3-methylpentane-1,5-dioic acid	Amino acids and derivatives	Amino acids and derivatives	503-49-1	1	1.56025e+07	1.36325e+07	6.98649e+06	1.01415e+06	930457	741414	1.50054e+06	1.04461e+06	1.93034e+06	4.39893e+06	4.10528e+06	4.40892e+06	C03761	-	C03761	-
pmn001690	327.14	165.09	328.152	C16H24O7	[M-H]-	3-Hydroxy-4-isopropylbenzylalcohol-3-O-glucoside	Phenolic acids	Phenolic acids	-	3	38222.4	176487	154600	2.1032e+06	3.02876e+06	1.69284e+06	620632	581237	689470	374224	388571	394827	-	-	-	-
MWSslk066	169.05	65.04	168.042	C8H8O4	[M+H]+	3-Hydroxy-4-methoxybenzoic acid; Isovanillic Acid	Phenolic acids	Phenolic acids	645-08-9	3	598246	1.01698e+06	289446	375741	443917	211949	46805.2	14472.2	35128	356276	466208	383596	-	-	-	-
Lmyp102101	113.02	67.02	112.016	C5H4O3	[M+H]+	3-Hydroxy-4H-pyran-4-one	Organic acids	Organic acids	-	3	532430	303472	331826	141665	258224	89130	184241	223819	301613	187190	178076	151556	-	-	-	-
MWS04559g	182.08	136.08	181.074	C9H11NO3	[M+H]+	3-Hydroxy-L-phenylalanine*	Amino acids and derivatives	Amino acids and derivatives	587-33-7	1	3.2363e+06	3.44818e+06	2.9592e+06	5.29839e+06	7.00142e+06	5.05563e+06	2.82935e+06	3.47401e+06	5.21283e+06	4.45366e+06	4.45691e+06	4.30217e+06	-	-	-	-
Zmyn005252	285.24	239.24	286.251	C17H34O3	[M-H]-	3-Hydroxy-palmitic acid methyl ester	Lipids	Free fatty acids	51883-36-4	1	499538	392642	213357	166037	90298	197480	31126.7	12162.4	61797.9	138517	126630	131034	C11849	ko02020	C11849	-
mws0576	103.04	59.01	104.047	C4H8O3	[M-H]-	3-Hydroxybutyric acid	Organic acids	Organic acids	300-85-6	3	5.93355e+06	6.2272e+06	5.23193e+06	3.63089e+06	5.99137e+06	3.56988e+06	1.61356e+07	1.55051e+07	1.20124e+07	1.09559e+07	9.25394e+06	9.35994e+06	C01089	ko00650,ko01100,ko04024	C01089	-
MWSmce248	163.04	119.05	164.047	C9H8O3	[M-H]-	3-Hydroxycinnamic Acid*	Phenolic acids	Phenolic acids	14755-02-3	3	9.59214e+06	1.50301e+07	6.24589e+06	1.78367e+07	3.07431e+07	2.15709e+07	261318	317945	335790	1.26433e+07	1.15e+07	1.25072e+07	C12621	ko00360,ko01100,ko01120,ko01220	C12621	-
MWSHY0034	237.06	181.071	238.063	C15H10O3	[M-H]-	3-Hydroxyflavone	Flavonoids	Flavonols	577-85-5	3	19203.3	24411.3	23410.5	91503.8	107585	83389.5	14905	8399.47	17385	6617.97	6533.44	6251.31	C20871	-	C20871	-
MWS3036	147.03	85.03	148.037	C5H8O5	[M-H]-	3-Hydroxyglutaric acid	Organic acids	Organic acids	638-18-6	2	1.56289e+06	683010	502492	334096	348274	329826	649663	573603	1.36924e+06	484640	439619	506079	-	-	-	-
MW0014090	271.23	253.21	272.235	C16H32O3	[M-H]-	3-Hydroxyhexadecanoic acid	Lipids	Free fatty acids	2398-34-7	3	33660	51522.4	21292.3	38743.5	67367.2	40726	1.29714e+06	1.37359e+06	1.1398e+06	449031	459050	442327	-	-	-	-
Zbsp011826	441.37	441.37	440.365	C30H48O2	[M+H]+	3-Hydroxylup-20(29)-en-28-al (Betulinaldehyde)	Terpenoids	Triterpene	13159-28-9	2	2.8326e+06	1.11922e+07	2.02182e+06	1.25659e+06	1.97264e+06	4.94682e+06	538146	489373	842953	1.54385e+06	1.41386e+06	1.61657e+06	-	-	-	-
HJN110	455.36	455.36	456.36	C30H48O3	[M-H]-	3-Hydroxylup-20(29)-en-28-oic acid (Betulinic acid)*	Terpenoids	Triterpene	472-15-1	2	82258.1	179371	210740	145140	69374.7	428472	85129	156155	153377	80648.2	90939.5	38606.9	C08619	-	C08619	-
Lmqn008288	299.26	299.26	300.266	C18H36O3	[M-H]-	3-Hydroxyoctadecanoic Acid	Lipids	Free fatty acids	45261-96-9	2	2.40905e+07	1.81392e+07	1.87325e+07	93699.6	104190	92606.5	99449.9	108395	93805.1	1.00406e+07	1.0055e+07	9.84787e+06	-	-	-	-
Lmqp013019	457.37	203.18	456.36	C30H48O3	[M+H]+	3-Hydroxyolean-12-en-29-oic acid (Epikatonic acid)	Terpenoids	Triterpene	564-16-9	3	108516	103034	97058.5	40532.9	62008.6	62477.3	75664.1	69257.8	67985.1	36725.4	34247.2	37506	-	-	-	-
pme2601	89.02	59.01	90.0317	C3H6O3	[M-H]-	3-Hydroxypropanoic acid	Organic acids	Organic acids	503-66-2	3	41621	49019.1	31309.7	166138	154220	127514	99482.3	157160	176126	68106	57236	63878.6	C01013	ko00240,ko00410,ko00640,ko00720,ko01100,ko01120,ko01200	C01013	-
pma6298	96.04	68.05	95.0371	C5H5NO	[M+H]+	3-Hydroxypyridine	Alkaloids	Pyridine alkaloids	109-00-2	3	148944	179723	176252	95949.3	33725.1	48036.5	147486	184888	115515	138174	116398	110181	-	-	-	-
Lmqp013299	457.37	203.18	456.36	C30H48O3	[M+H]+	3-Hydroxyurs-12-en-24-oic acid (β-Boswellic acid)	Terpenoids	Triterpene	631-69-6	3	105485	101484	99048.7	37680.1	63992.7	88294.5	66058.8	137902	109488	43932.2	38975.2	39654.7	-	-	-	-
Lmqp012453	441.37	191.18	440.365	C30H48O2	[M+H]+	3-Hydroxyurs-12-en-28-aldehyde (Ursolaldehyde)	Terpenoids	Triterpene	-	3	2773.5	4.52355e+06	49672.4	1.22288e+06	302457	731408	370384	486350	557816	278101	231584	230171	-	-	-	-
pmb0819	157.08	130.07	156.069	C10H8N2	[M+H]+	3-Indoleacetonitrile	Alkaloids	Plumerane	771-51-7	3	2.06838e+06	2.26973e+06	1.84391e+06	3.22609e+06	2.61002e+06	3.45021e+06	1.31842e+06	1.92674e+06	2.56579e+06	2.46692e+06	2.67548e+06	2.74948e+06	C02938	ko00380,ko01100	C02938	-
Hmmp001310	188.07	118.07	187.063	C11H9NO2	[M+H]+	3-Indoleacrylic acid*	Alkaloids	Plumerane	1204-06-4	1	2.65908e+06	3.08401e+06	2.25732e+06	4.20476e+06	3.10696e+06	3.94462e+06	1.45282e+06	1.8763e+06	3.20615e+06	2.75645e+06	2.92761e+06	2.88726e+06	C21283	-	C21283	-
pme2244	190.09	118.07	189.079	C11H11NO2	[M+H]+	3-Indolepropionic acid	Alkaloids	Plumerane	830-96-6	2	275134	405525	282236	394525	267360	309213	142101	156557	241929	244347	269520	240819	-	-	-	-
Lmbn001754	175.061	115.04	176.069	C7H12O5	[M-H]-	3-Isopropylmalic Acid*	Organic acids	Organic acids	921-28-8	1	4.28531e+07	3.42731e+07	3.84072e+06	42897.1	21146	36650.2	1.67157e+06	918462	2.43025e+06	9.38814e+06	9.6525e+06	8.73344e+06	C04411	ko00290,ko01100,ko01110,ko01210,ko01230	C04411	-
mws0823	115.04	71.01	116.047	C5H8O3	[M-H]-	3-Methyl-2-Oxobutanoic acid	Organic acids	Organic acids	759-05-7	3	1.04563e+06	780381	748657	1.29331e+06	1.05177e+06	1.10734e+06	1.01061e+06	521279	783829	741484	1.11134e+06	770513	C00141	ko00280,ko00290,ko00770,ko00785,ko00966,ko01100,ko01110,ko01210,ko01230,ko01240	C00141	-
Lmbn001718	129.06	57.03	130.063	C6H10O3	[M-H]-	3-Methyl-2-oxopentanoic acid	Organic acids	Organic acids	24809-08-3	3	38063.1	31186.8	56042.4	24270.3	18210.5	27055.8	45528	41781.4	51779.9	35562.1	40539	44286.2	C00671	ko00280,ko00290,ko00785,ko00966,ko01100,ko01110,ko01210,ko01230	C00671	-
pme0181	170.092	124.088	169.085	C7H11N3O2	[M+H]+	3-Methyl-L-Histidine*	Amino acids and derivatives	Amino acids and derivatives	368-16-1	2	2.44591e+06	1.2377e+06	2.55032e+06	2.34462e+06	1.9709e+06	3.33856e+06	1.25162e+06	911447	1.52427e+06	1.57776e+06	1.79495e+06	1.73907e+06	C01152	ko00340,ko01100	C01152	-
WaYp004929	309.1	147.04	308.09	C15H16O7	[M+H]+	3-O-(p-coumaroyl) 3-Hydroxy-3-methylglutaric acid	Phenolic acids	Phenolic acids	-	3	1.30138e+06	1.16756e+06	3.22533e+06	562107	397656	683228	173506	103304	146162	874105	896501	1.00436e+06	-	-	-	-
Zmhn003297	495.08	343.07	496.085	C21H20O14	[M-H]-	3-O-Digalloyl quinic acid	Phenolic acids	Phenolic acids	-	3	30365.5	41228.3	71114.3	74247.8	69787.4	48207.5	52575.2	43698.7	50668.4	46948.6	39330.2	47440.2	-	-	-	-
pmb0752	369.12	177.05	368.111	C17H20O9	[M+H]+	3-O-Feruloylquinic acid*	Phenolic acids	Phenolic acids	1899-29-2	1	427095	198483	699496	629288	1.07552e+06	1.21282e+06	26401.2	16637	5696.35	429216	423845	496277	C02572	-	C02572	-
pmb2833	529.16	193.1	530.164	C23H30O14	[M-H]-	3-O-Feruloylquinic acid-O-glucoside	Phenolic acids	Phenolic acids	-	3	41003.4	28734.9	4709.45	105343	43795.1	168443	70550	115955	74048.1	35049.3	40010	40077	-	-	-	-
Hmln000659	331.07	169.01	332.074	C13H16O10	[M-H]-	3-O-Galloyl-D-glucose	Phenolic acids	Phenolic acids	-	3	68356.4	78273.7	96277.1	222450	121175	157441	79975.6	78316.5	89829.6	98574.3	82189.7	69937.4	-	-	-	-
Hmjp000461	265.08	103.04	264.084	C10H16O8	[M+H]+	3-O-Glucoside-3-hydroxy-y-butyrolactone	Others	Lactones	-	2	478285	380637	625653	330744	339536	299280	137444	107410	238403	315368	259761	356220	-	-	-	-
MW0105115	212.09	108.05	211.084	C10H13NO4	[M+H]+	3-O-Methyl-a-methyldopa	Amino acids and derivatives	Amino acids and derivatives	-	3	363056	223350	210229	1.54183e+06	2.2226e+06	1.62131e+06	1.27302e+06	1.12194e+06	1.72123e+06	718762	736205	766478	-	-	-	-
Lmqn004838	315.01	299.99	316.022	C15H8O8	[M-H]-	3-O-Methylellagic acid	Tannins	Tannin	-	3	94707.9	94406.3	91726.8	73970.3	59394.1	40869.2	76741.9	74119.8	73390.9	82552.5	76448.5	80548.3	-	-	-	-
MWSmce387	183.03	124.02	184.037	C8H8O5	[M-H]-	3-O-Methylgallic acid	Phenolic acids	Phenolic acids	3934-84-7	3	21026.9	30027.6	75475.5	81799	28755.2	33861.5	56244	54946.8	59469.5	26075	23936.6	16101	C05616	ko00627,ko01120	C05616	-
Lmmn004912	315.05	271.02	316.058	C16H12O7	[M-H]-	3-O-Methylquercetin	Flavonoids	Flavonols	1486-70-0	3	101105	311762	486809	61244.2	211664	11027.4	263309	308007	333913	130688	140947	126106	C04443	ko00944,ko01110	C04443	-
Zaln004082	335.08	179.03	336.084	C16H16O8	[M-H]-	3-O-caffeoylshikimic acid*	Phenolic acids	Phenolic acids	-	3	141593	124301	419810	317416	481035	442564	70818.6	53692.6	58767	194394	160478	174057	-	-	-	-
pmn001421	337.09	191.06	338.1	C16H18O8	[M-H]-	3-O-p-Coumaroylquinic acid	Phenolic acids	Phenolic acids	87099-71-6	1	4.14015e+06	5.63388e+06	1.41172e+07	1.77432e+06	7.42036e+06	2.76917e+06	542242	476127	552536	4.20087e+06	3.96093e+06	3.60464e+06	-	-	-	-
pmb3075	319.08	145.03	320.09	C16H16O7	[M-H]-	3-O-p-Coumaroylshikimic acid	Phenolic acids	Phenolic acids	-	3	199734	250070	370368	148910	744196	737690	18028.3	60141.2	78013.2	253256	216887	289466	-	-	-	-
ZbYn009419	661.35	277.22	602.33	C30H50O12	[M+CH3COOH-H]-	3-Oleoyl sucrose	Lipids	Free fatty acids	-	3	41927.4	68056.9	47669.8	17473.8	192285	67955.6	37083.5	30296.9	39463.5	23287.7	24791.8	20394.5	-	-	-	-
Lmsn013282	469.33	407.33	470.34	C30H46O4	[M-H]-	3-Oxo-19-hydroxyurs-12-en-28-oic acid (Pomonic acid)	Terpenoids	Triterpene	13849-90-6	3	4853.63	12985.9	12376.8	3969.75	58950	3809.77	25099.1	24374.4	23191.2	9475.19	8964.77	9246.84	-	-	-	-
MWSmce134	453.35	453.35	454.345	C30H46O3	[M-H]-	3-Oxolup-20(29)-en-28-oic acid (Betulonic acid)*	Terpenoids	Triterpene	4481-62-3	3	170480	514026	72287.5	113283	106714	81412.2	106832	171442	192732	80107.9	72546.6	72360.4	-	-	-	-
Ysjn001064	145.01	57.04	146.022	C5H6O5	[M-H]-	3-Oxopentanedioic acid	Organic acids	Organic acids	542-05-2	2	95445.5	174163	104690	716341	918206	654247	197648	500447	753496	405263	140947	417344	-	-	-	-
Lmzn006795	453.34	453.34	454.345	C30H46O3	[M-H]-	3-Oxours-12-en-28-oic acid (Ursonic acid)*	Terpenoids	Triterpene	6246-46-4	3	2.04729e+06	9.89538e+06	977060	408252	3.09674e+06	415966	1.45085e+06	1.40531e+06	1.83972e+06	1.04572e+06	984827	1.08446e+06	-	-	-	-
Sadp006908	415.14	177.06	414.132	C22H22O8	[M+H]+	3-P-Coumaroyl-1-Feruloylglycerol	Phenolic acids	Phenolic acids	-	1	94648.6	168252	49245.2	686733	97777.8	433288	260874	231401	243758	136241	123167	121894	-	-	-	-
Zmgn000447	184.98	78.96	185.993	C3H7O7P	[M-H]-	3-Phospho-D-glyceric acid	Others	Saccharides	820-11-1	1	5.61381e+06	3.82033e+06	6.11305e+06	5.23771e+06	3.12163e+06	6.74637e+06	3.55639e+06	3.09331e+06	4.79968e+06	5.44333e+06	5.29715e+06	5.5624e+06	C00197	ko00010,ko00030,ko00260,ko00270,ko00561,ko00630,ko00680,ko00710,ko00997,ko00998,ko01060,ko01061,ko01062,ko01063,ko01064,ko01065,ko01066,ko01070,ko01100,ko01110,ko01120,ko01200,ko01230,ko01240,ko04922,ko05230	C00197	-
Lmtn003598	367.14	205.08	368.147	C18H24O8	[M-H]-	3-Prenyl-4-O-glucosyloxy-4-hydroxybenzoic acid	Phenolic acids	Phenolic acids	-	3	148098	242651	218748	1.31257e+06	612851	1.52694e+06	146811	114060	111922	391901	334260	288457	-	-	-	-
Lmgn000160	131.05	70.03	132.054	C4H8N2O3	[M-H]-	3-Ureidopropionic Acid	Organic acids	Organic acids	462-88-4	1	1.32289e+06	564085	662005	1.26381e+06	1.32893e+06	1.55657e+06	189510	923787	206280	762976	719195	716902	C02642	ko00240,ko00410,ko00770,ko01100	C02642	-
Jmwn002494	325.09	119.05	326.1	C15H18O8	[M-H]-	3-[4-(β-D-glucopyranoside)-phenylacrylic]-acid	Phenolic acids	Phenolic acids	-	2	79430.5	37104.2	38504.7	177328	120074	214698	110326	121789	167103	63751.4	70504.1	88303.2	-	-	-	-
MWSprf119	499.38	499.38	498.371	C32H50O4	[M+H]+	3-acetylursolic acid	Terpenoids	Triterpene	7372-30-7	2	218402	146983	261436	127592	203416	107412	2.43745e+06	3.09298e+06	3.36217e+06	1.37426e+06	1.77836e+06	1.33958e+06	-	-	-	-
Hmgp002327	188.07	118.06	187.063	C11H9NO2	[M+H]+	3-amino-2-naphthoic acid*	Alkaloids	Alkaloids	-	1	2.69409e+06	2.8909e+06	2.14924e+06	4.32388e+06	3.23437e+06	3.83878e+06	1.50168e+06	2.01533e+06	3.25251e+06	2.73e+06	2.8474e+06	2.99039e+06	-	-	-	-
Zblp003264	140.07	82.06	139.063	C7H9NO2	[M+H]+	3-ethyl-4-methyl-pyrrole-2,5-dione	Alkaloids	Pyridine alkaloids	20189-42-8	3	1.64613e+06	285466	125381	434971	211972	381937	369803	458797	476424	191260	235817	197498	-	-	-	-
Lchp000219	239.09	147.04	238.084	C12H14O5	[M+H]+	3-ethyl-7-hydroxy-5,6-dimethoxyphthalide	Others	Others	-	2	578773	437561	369716	286389	130218	348879	263825	361434	374579	327789	272310	134505	-	-	-	-
Lchp000218	209.08	121.06	208.074	C11H12O4	[M+H]+	3-ethyl-7-hydroxy-6-methoxyphthalide	Others	Others	-	2	1.40719e+06	1.44829e+06	1.44964e+06	3.71171e+06	2.26404e+06	3.5948e+06	126844	94627.5	108032	1.65357e+06	1.56194e+06	1.70157e+06	-	-	-	-
Yacp000453	116.07	70.06	115.063	C5H9NO2	[M+H]+	3-hydroxy-1-methylpyrrolidin-2-one*	Alkaloids	Pyrrole alkaloids	132996-63-5	1	2.50148e+06	2.45707e+06	3.31549e+06	1.43293e+07	2.12886e+07	1.60105e+07	4.42741e+06	3.47808e+06	4.48891e+06	8.36467e+06	7.86393e+06	7.85308e+06	-	-	-	-
Wchn003237	151.04	77.04	152.047	C8H8O3	[M-H]-	3-hydroxy-5-methoxybenzaldehyde	Phenolic acids	Phenolic acids	57179-35-8	2	92303.9	114555	11466.2	101918	69594.9	108315	40715.8	28028.4	62682.7	47128.2	47792.3	54764.2	-	-	-	-
Lmgp002593	123.04	77.04	122.037	C7H6O2	[M+H]+	3-hydroxybenzaldehyde	Phenolic acids	Phenolic acids	100-83-4	3	844197	1.09089e+06	454957	420278	909039	598838	188295	498496	204574	639945	681732	606185	C03067	ko00623,ko01120,ko01220	C03067	-
MWS4301	151.041	107.05	152.047	C8H8O3	[M-H]-	3-hydroxyphenylacetic acid*	Phenolic acids	Phenolic acids	621-37-4	1	114092	209753	103121	111058	185332	71490.9	26372.5	85352.4	30470.4	77977.7	104470	99316.3	C05593	ko00350,ko00360,ko00643,ko01100,ko01120	C05593	-
MW0106526	263.14	70.07	262.132	C14H18N2O3	[M+H]+	3-phenyl-2-(pyrrolidine-2-carbonylamino)propanoic Acid	Amino acids and derivatives	Amino acids and derivatives	-	3	2.3197e+06	2.67021e+06	879441	329076	448415	314252	44386.7	102480	107769	756173	757796	814911	-	-	-	-
Zblp001009	272.11	110.06	271.106	C12H17NO6	[M+H]+	3-pyridine-methanol-O-β-D-glucopyranosyl	Alkaloids	Pyridine alkaloids	-	3	626062	1.1372e+06	1.07902e+06	436228	543009	413798	152060	153166	174480	74361.3	188027	106460	-	-	-	-
Ladp002935	190.05	144.04	189.043	C10H7NO3	[M+H]+	3-quinolinecarboxylic acid	Alkaloids	Quinoline alkaloids	-	1	262898	252166	152411	4.56194e+06	4.21089e+06	4.20979e+06	65661.3	74578.6	64877.7	1.51521e+06	1.60297e+06	1.50877e+06	-	-	-	-
Wbsp010227	627.42	609.41	626.418	C38H58O7	[M+H]+	3β,14α,15α,29α-tetrahydroxyserrat-14-en-3-(3'-methoxyl-4'-hydroxybenzoate)	Terpenoids	Triterpene	-	2	190460	155845	262761	23329.8	93901.7	20634.9	1.12734e+06	6.09734e+06	4.30336e+06	1.38405e+06	1.39415e+06	1.33254e+06	-	-	-	-
Lmjp101403	195.07	117.03	194.058	C10H10O4	[M+H]+	3ξ-(1ξ-Hydroxyethyl)-7-hydroxy-1-isobenzofuranone	Others	Others	-	1	1.50782e+06	1.50704e+06	1.40945e+06	3.16027e+06	5.53161e+06	3.65607e+06	34539.3	16005.6	39029.3	1.82474e+06	1.73687e+06	1.92208e+06	-	-	-	-
Lmsp008392	315.09	272.07	314.079	C17H14O6	[M+H]+	4',5-Dihydroxy-3',5'-dimethoxyflavone	Flavonoids	Flavones	-	1	611408	511238	1.9661e+06	3021.65	2833.11	8237.51	369533	476700	540206	334645	330747	319369	-	-	-	-
Lmsp009013	317.1	197.05	316.095	C17H16O6	[M+H]+	4',6-Dihydroxy-5,7-dimethoxyflavanone	Flavonoids	Flavanones	6951-57-1	3	111590	114760	209889	97538	85533.3	100587	75409.4	143510	125175	49978.5	51825.3	52220.1	C14969	-	C14969	-
Zblp004882	287.14	121.03	286.12	C17H18O4	[M+H]+	4'-Hydroxy-3,5-dimethoxydihydrochalcone	Flavonoids	Chalcones	-	3	773627	874681	652288	132892	119523	128209	459566	424198	336496	557058	507767	499094	-	-	-	-
MWSslk075	225.09	131.05	224.084	C15H12O2	[M+H]+	4'-Hydroxychalcone	Flavonoids	Chalcones	2657-25-2	3	178193	179260	215433	14595.2	8633.22	10886.3	142836	207487	285325	89632.8	77826.5	112103	C14232	-	C14232	-
MWSmce283	149.07	92.03	150.068	C9H10O2	[M-H]-	4'-Hydroxypropiophenone	Others	Ketone compounds	70-70-2	3	33362.7	45778.1	26370.3	19926.6	45011.4	23419	35409	31919.9	31971.8	18491.4	21638.2	17761.8	C13342	-	C13342	-
MWSslk146	595.17	433.12	594.159	C27H30O15	[M+H]+	4'-O-Glucosylvitexin	Flavonoids	Flavones	38950-94-6	3	169346	124335	148311	212168	216728	222767	176201	100147	157399	183266	156161	180111	-	-	-	-
Lmgn000242	177.04	113.02	178.048	C6H10O6	[M-H]-	4,5,6-Trihydroxy-2-oxohexanoic acid	Organic acids	Organic acids	56742-44-0	1	727637	868468	515943	386530	188022	330628	9422.61	4377.08	13833.4	232508	264916	286729	C01216	ko00052,ko01100,ko01120	C01216	-
Wcfn006909	329.06	299.02	330.074	C17H14O7	[M-H]-	4,6-Dihydroxy-2-[(4-Hydroxy-3,5-Dimethoxyphenyl)Methylidene]-1-Benzofuran-3-One	Others	Others	-	3	1.00251e+06	308458	1.06323e+06	901609	232705	597273	38078.3	41870.4	37008.2	521845	484358	542385	-	-	-	-
Lmgp001898	162.06	116.05	161.048	C9H7NO2	[M+H]+	4,6-Dihydroxyquinoline	Alkaloids	Quinoline alkaloids	3517-61-1	2	4.14557e+06	4.47199e+06	1.86179e+06	1.47039e+07	9.86701e+06	1.36718e+07	98685.7	43075.6	32548.7	5.7385e+06	5.77685e+06	5.66214e+06	C05639	ko00380,ko01100	C05639	-
Zmtn001464	204.03	160.04	205.037	C10H7NO4	[M-H]-	4,8-Dihydroxyquinoline-2-carboxylic acid	Organic acids	Organic acids	59-00-7	2	410107	470127	280748	231922	141656	200539	844177	588975	899702	515510	447302	425203	C02470	ko00380	C02470	-
Lmyn003835	289.04	137.02	290.043	C14H10O7	[M-H]-	4-(3,4,5-Trihydroxybenzoxy)benzoic acid	Phenolic acids	Phenolic acids	-	3	67925.9	73943.2	68664.2	101178	94680.7	65051	111399	106233	117817	100452	91778.7	62891.5	-	-	-	-
pme0295	146.08	86.06	145.074	C6H11NO3	[M+H]+	4-Acetamidobutyric acid	Organic acids	Organic acids	3025-96-5	3	7.74254e+06	3.51573e+06	2.06861e+06	631969	599070	814297	501627	425906	567565	1.80826e+06	1.74681e+06	1.75364e+06	C02946	ko00330,ko01100	C02946	-
mws1336	138.06	120.04	137.048	C7H7NO2	[M+H]+	4-Aminobenzoic acid	Phenolic acids	Phenolic acids	150-13-0	3	925901	777945	693604	667483	156496	565046	305143	255257	427099	491155	588433	533485	C00568	ko00627,ko00790,ko01061,ko01100,ko01120,ko01240	C00568	-
Zasp001145	110.06	65.04	109.053	C6H7NO	[M+H]+	4-Aminophenol*	Alkaloids	Phenolamine	123-30-8	2	241242	246802	249663	320716	80977.2	187270	149602	163450	142622	120691	117588	128830	C02372	ko00627,ko01120	C02372	-
Jmwn004308	637.21	475.16	638.221	C30H38O15	[M-H]-	4-Dihydroxyphenethoxy-8-O-[6-O-(4-O-glucosyl)feruloyl]glucoside	Phenolic acids	Phenolic acids	-	3	90316.3	84083.4	157485	106624	186386	106257	74714.7	162616	113453	58632.7	49372.4	61466.7	-	-	-	-
MWSmce701	135.08	79.05	134.073	C9H10O	[M+H]+	4-Ethylbenzaldehyde	Others	Aldehyde compounds	4748-78-1	3	336056	317694	346457	668041	309967	437022	426391	310903	484413	289989	224238	248644	-	-	-	-
mws0567	146.09	87.04	145.085	C5H11N3O2	[M+H]+	4-Guanidinobutyric acid	Organic acids	Organic acids	463-00-3	3	5.00154e+06	7.1544e+06	3.26253e+06	1.17355e+06	1.00239e+06	1.23932e+06	6.08396e+06	6.28896e+06	1.01312e+07	5.03039e+06	4.99953e+06	4.89158e+06	C01035	ko00330,ko01100	C01035	-
Lmyp003547	166.05	95.05	165.043	C8H7NO3	[M+H]+	4-Hydroxy-1,4-benzoxazin-3(4H)-one (D-DIBOA)	Alkaloids	Alkaloids	771-26-6	2	859251	346659	328119	1.33311e+06	216840	1.09425e+06	29592.6	39129.9	21140.6	464468	516791	511566	-	-	-	-
Lmbn001364	131.03	87.05	132.042	C5H8O4	[M-H]-	4-Hydroxy-2-Oxopentanoic Acid*	Organic acids	Organic acids	3318-73-8	2	846916	919958	459018	484114	219135	479548	356794	262592	381087	530321	479560	520512	C03589	ko00360,ko00362,ko00621,ko00622,ko01100,ko01120,ko01220	C03589	-
pme2761	161.01	73.03	162.016	C5H6O6	[M-H]-	4-Hydroxy-2-oxoglutaric acid	Organic acids	Organic acids	1187-99-1	3	296718	190274	261522	296677	213174	229363	157420	199796	214248	134905	133457	106197	C01127	ko00630,ko01100	C01127	-
pmb1587	207.14	165.09	206.131	C13H18O2	[M+H]+	4-Hydroxy-3,5-diisopropylbenzaldehyde	Phenolic acids	Phenolic acids	10537-86-7	3	60677.4	116075	54264.5	69767.4	75468.7	64033.3	105081	96315.4	97186.6	144206	158440	175442	-	-	-	-
MWSmce190	148.09	74.02	147.089	C6H13NO3	[M+H]+	4-Hydroxy-L-Isoleucine	Amino acids and derivatives	Amino acids and derivatives	781658-23-9	3	872673	1.02681e+06	995122	616740	524576	561389	1.25452e+06	1.20233e+06	1.15487e+06	916080	853210	942328	-	-	-	-
pme2758	162.04	144.03	163.048	C5H9NO5	[M-H]-	4-Hydroxy-L-glutamic acid	Amino acids and derivatives	Amino acids and derivatives	3913-68-6	3	598324	474883	474312	281442	393967	380457	259878	274919	265062	321654	302398	346045	C03079	-	C03079	-
mws3109	168.07	123.04	167.058	C8H9NO3	[M+H]+	4-Hydroxy-L-phenylglycine	Amino acids and derivatives	Amino acids and derivatives	32462-30-9	3	393299	276741	250450	39303.4	41463.4	39305.8	132039	138634	140205	145110	168215	146958	-	-	-	-
MWSmce466	135.05	92.03	136.052	C8H8O2	[M-H]-	4-Hydroxyacetophenone	Others	Ketone compounds	99-93-4	2	2.39401e+06	2.32256e+06	990576	124338	83937.2	81408.6	204206	172746	178844	989600	902586	954652	C10700	ko00363,ko01100,ko01120	C10700	-
mws0628	121.03	92.03	122.037	C7H6O2	[M-H]-	4-Hydroxybenzaldehyde	Others	Aldehyde compounds	123-08-0	1	3.34931e+06	3.87588e+06	3.32699e+06	1.45686e+06	2.27576e+06	1.15285e+06	896812	737874	1.11494e+06	2.59458e+06	2.5623e+06	2.59152e+06	C00633	ko00363,ko00623,ko00627,ko01061,ko01100,ko01120	C00633	-
mws0749	137.02	93.03	138.032	C7H6O3	[M-H]-	4-Hydroxybenzoic acid	Phenolic acids	Phenolic acids	99-96-7	2	2.99467e+06	4.54266e+06	1.86178e+06	3.21653e+06	4.98483e+06	2.58147e+06	1.24005e+06	1.16743e+06	1.42667e+06	2.7768e+06	2.7123e+06	2.65711e+06	C00156	ko00130,ko00362,ko00363,ko00623,ko00627,ko00790,ko01061,ko01100,ko01110,ko01120,ko01220,ko01240,ko07110	C00156	-
Lakn002075	431.12	137.02	432.127	C18H24O12	[M-H]-	4-Hydroxybenzoic acid glucosyl xyloside	Phenolic acids	Phenolic acids	-	1	6.0926e+06	9.7805e+06	1.86724e+07	4.34092e+07	2.69212e+07	4.28373e+07	61603.3	38582.2	54337.1	1.3836e+07	1.40004e+07	1.39138e+07	-	-	-	-
Lmhn001650	269.03	137.02	270.038	C11H10O8	[M-H]-	4-Hydroxybenzoyltartaric acid	Phenolic acids	Phenolic acids	-	2	62539.9	62036.3	61532.1	134551	136067	133038	98071.1	86241	142285	68634.1	61657.2	52051.2	-	-	-	-
MWSmce462	124.07	107.05	123.068	C7H9NO	[M+H]+	4-Hydroxybenzylamine	Alkaloids	Phenolamine	696-60-6	3	152510	101692	52298.3	18401.1	19095.1	25388.6	39481.9	23407.7	26825.6	52122.9	44799.5	45223.8	-	-	-	-
MWSslk101	225.09	147.05	224.084	C15H12O2	[M+H]+	4-Hydroxychalcone	Flavonoids	Chalcones	20426-12-4	3	35596	104152	48129.8	701282	767080	667930	375599	742585	678898	240216	308742	259623	C14231	-	C14231	-
Hmqp002567	284.13	147.04	283.121	C17H17NO3	[M+H]+	4-Hydroxycinnamic acid p-hydroxyphenethylamine	Phenolic acids	Phenolic acids	-	3	6.73472e+06	7.29693e+06	4.57039e+06	1.8001e+06	46964.2	1.19068e+06	2.06683e+06	2.81466e+06	2.88871e+06	2.66491e+06	2.57091e+06	2.45795e+06	-	-	-	-
pme2996	161.02	117.03	162.032	C9H6O3	[M-H]-	4-Hydroxycoumarin	Lignans and Coumarins	Coumarins	1076-38-6	3	651371	838917	278937	862065	224675	620585	28032.8	31860.2	43334.9	255659	228316	247436	C20414	-	C20414	-
MWS2376	143.07	143.07	144.079	C7H12O3	[M-H]-	4-Hydroxycyclohexylcarboxylic acid	Organic acids	Organic acids	3685-26-5	2	2.32181e+07	2.22156e+07	47883.1	7.12267e+06	6.36097e+06	7.26045e+06	2.64203e+06	2.08217e+06	3.9259e+06	5.59071e+06	5.33011e+06	5.57956e+06	-	-	-	-
Zbmp011350	339.16	283.1	338.152	C21H22O4	[M+H]+	4-Hydroxyderricin	Flavonoids	Chalcones	55912-03-3	3	68479.5	85760.6	101524	115873	90489	103431	104365	79029.5	62060.5	97615	94251.7	97538	-	-	-	-
Sazp001763	357.12	195.07	358.126	C16H22O9	[M-H]-	4-Hydroxyphenyl 6-O-(2-Methyl-3-Hydroxypropionyl)-Beta-D-Galactopyranoside	Phenolic acids	Phenolic acids	-	3	25849.9	37251.5	64300	53449.3	52558.2	56892.5	49870.3	42328	34694.6	60123.8	48307.6	23110.1	-	-	-	-
MWSmce370	151.04	107.05	152.047	C8H8O3	[M-H]-	4-Hydroxyphenylacetic acid*	Phenolic acids	Phenolic acids	156-38-7	1	113370	219930	93028.6	137452	249280	91614.5	25510.6	104865	33841.1	104389	125970	110886	C00642	ko00350,ko00360,ko00946,ko01100,ko01120,ko01220	C00642	-
MW0105244	210.07	122.06	209.069	C10H11NO4	[M+H]+	4-Hydroxyphenylacetylglycine	Amino acids and derivatives	Amino acids and derivatives	28116-23-6	3	1.60777e+07	4.9095e+06	2.33043e+07	99685.9	37628.2	50673	4.12173e+06	3.21629e+06	4.41492e+06	4.60542e+06	4.68117e+06	4.7015e+06	C05596	ko00350	C05596	-
Wbjp000520	146.08	82.06	145.074	C6H11NO3	[M+H]+	4-Hydroxypipecolic acid	Alkaloids	Alkaloids	14228-16-1	2	2.44141e+06	2.47506e+06	2.95465e+06	531202	526419	504586	1.32564e+06	1.22839e+06	1.30393e+06	1.76458e+06	1.56466e+06	1.69507e+06	-	-	-	-
pmf0291	96.04	68.05	95.0371	C5H5NO	[M+H]+	4-Hydroxypyridine	Alkaloids	Pyridine alkaloids	626-64-2	3	428348	426869	450456	207699	237860	155513	349528	384592	451204	361219	361224	328263	-	-	-	-
MA10074217	144.05	115.04	145.053	C9H7NO	[M-H]-	4-Hydroxyquinoline	Alkaloids	Quinoline alkaloids	611-36-9	1	1.65435e+06	1.2713e+06	113792	365245	631785	434534	1.29503e+06	1.20309e+06	1.70933e+06	794036	845509	590973	C06343	-	C06343	-
Wcdp005073	318.3	60.05	317.293	C18H39NO3	[M+H]+	4-Hydroxysphinganine; Phytosphingosine	Lipids	Sphingolipids	554-62-1	1	4.77722e+07	4.13803e+07	2.63444e+07	3.14076e+07	1.80121e+07	3.2317e+07	2.35724e+06	3.95991e+06	1.30106e+07	5.79065e+06	6.2722e+06	5.54698e+06	C12144	ko00600,ko01100	C12144	-
Hmgn002833	371.11	297.11	372.121	C20H20O7	[M-H]-	4-Ketopinoresinol	Lignans and Coumarins	Lignans	66288-89-9	1	372152	274272	449814	133205	265267	103754	361173	444919	437237	166814	186289	186150	-	-	-	-
Lahp005724	176.07	143.04	175.063	C10H9NO2	[M+H]+	4-Methoxy-1H-quinolin-2-one	Alkaloids	Quinoline alkaloids	-	3	42125.5	44776.4	20520.2	107888	64620.1	119652	68254.8	31100.4	113400	37045.4	38616.7	34124.4	-	-	-	-
Qmhp090801	176.07	133.05	175.063	C10H9NO2	[M+H]+	4-Methoxy-2(1H)-quinolinone	Alkaloids	Phenolamine	-	2	213225	265540	166458	50057.4	20737.9	31761.3	178889	60865.8	152190	117399	133264	115327	-	-	-	-
pmf0440	163.08	91.05	162.068	C10H10O2	[M+H]+	4-MethoxycinnaMaldehyde	Others	Aldehyde compounds	1963-36-6	3	1.24646e+06	1.21422e+06	1.08795e+06	1.02719e+06	935511	899347	2.53458e+06	2.18167e+06	1.93479e+06	1.49138e+06	1.65132e+06	1.53461e+06	C10475	-	C10475	-
pmb2795	177.06	133.07	178.063	C10H10O3	[M-H]-	4-Methoxycinnamic acid	Phenolic acids	Phenolic acids	830-09-1	3	928983	730496	824913	921329	890721	853184	399204	949418	646348	292293	281111	249244	-	-	-	-
Lamp000484	116.07	70.06	115.063	C5H9NO2	[M+H]+	4-Methylazetidine-2-Carboxylic acid*	Alkaloids	Alkaloids	1779725-63-1	1	2.38985e+06	2.36801e+06	3.52215e+06	1.40559e+07	1.96987e+07	1.5897e+07	4.06808e+06	3.45379e+06	4.5386e+06	8.49179e+06	8.1671e+06	7.84072e+06	-	-	-	-
Lmbn002644	119.05	93.03	120.058	C8H8O	[M-H]-	4-Methylbenzaldehyde	Others	Aldehyde compounds	104-87-0	2	927810	2.11099e+06	927621	1.89062e+06	3.23027e+06	2.67486e+06	40461.1	25064.3	34789.3	1.41507e+06	1.34587e+06	1.3329e+06	C06758	ko00622,ko01100,ko01120,ko01220	C06758	-
MWS4519	192.07	148.08	193.074	C10H11NO3	[M-H]-	4-Methylhippuric Acid	Amino acids and derivatives	Amino acids and derivatives	27115-50-0	3	456359	293092	348864	240411	165361	169161	47593.1	42728.5	68549.9	215347	178696	198427	-	-	-	-
Zmyn002321	107.05	106.04	108.058	C7H8O	[M-H]-	4-Methylphenol	Phenolic acids	Phenolic acids	106-44-5	1	1.79222e+06	1.65646e+06	292149	1.17595e+06	782691	1.13244e+06	7577.86	31062.2	6712.53	608294	548479	548219	C01468	ko00623,ko00633,ko01100,ko01120,ko01220,ko04974	C01468	-
pme2828	140.03	98.96	139.027	C6H5NO3	[M+H]+	4-Nitrophenol	Phenolic acids	Phenolic acids	100-02-7	3	5.52595e+06	9.69728e+06	9.09817e+06	6.99759e+06	5.81973e+06	6.62215e+06	2.14747e+07	4.14311e+07	2.87853e+07	1.12289e+07	1.10914e+07	1.02988e+07	C00870	ko00627,ko01120	C00870	-
zjgp122317	515.15	177.05	514.148	C26H26O11	[M+H]+	4-O-(2''-O-acetyl-6''-P-coumaroyl-β-D-glucopyranosyl)-P-coumaric acid	Others	Others	-	1	875267	986762	3.40631e+06	9.24564e+06	5.16523e+06	8.42467e+06	3.56789e+06	2.69137e+06	5.02796e+06	2.26722e+06	2.80826e+06	2.55984e+06	-	-	-	-
Wafn002874	515.14	323.08	516.148	C22H28O14	[M-H]-	4-O-(4'-O-alpha-D-Glucopyranosyl)caffeoylquinic acid	Phenolic acids	Phenolic acids	1401352-62-2	3	65512.4	84372.8	60507.2	171371	85008.7	178403	25685.1	18934.5	24432.1	71791.3	57293.2	55033.9	-	-	-	-
Zmhn002227	385.11	223.06	386.121	C17H22O10	[M-H]-	4-O-Glucosyl-sinapate	Phenolic acids	Phenolic acids	-	1	313842	326778	464915	735861	630020	773040	121218	98653.9	116288	426087	343471	375265	C02919	-	C02919	-
zjgp122321	355.1	163.05	354.095	C16H18O9	[M+H]+	4-O-acetyl-3-O-caffeoyl-2-C-methyl-D-erythronate*	Others	Others	-	1	460002	242259	1.21227e+06	331078	353184	466208	166046	74738.3	210816	272900	241675	391561	-	-	-	-
pma6460	337.09	163.04	338.1	C16H18O8	[M-H]-	4-O-p-Coumaroylquinic acid	Phenolic acids	Phenolic acids	32451-86-8	3	124003	1.0595e+06	250215	1.92949e+06	3.46996e+06	5.53216e+06	33230.9	36776.8	58697.4	1.32938e+06	1.34081e+06	1.29125e+06	C10441	-	C10441	-
Wdtp010604	383.2	267.12	382.199	C20H30O7	[M+H]+	4-Octylphenol-1-O-glucuronide	Phenolic acids	Phenolic acids	-	3	276417	315897	332554	365743	342623	357395	240583	74179.1	79187.4	189647	175637	188771	-	-	-	-
pme0275	115.04	97.03	116.047	C5H8O3	[M-H]-	4-Oxopentanoic Acid	Organic acids	Organic acids	123-76-2	3	73883.3	47811.1	45744.2	27972.7	24046.8	30300.5	31063.8	30584.8	51987.9	43132.6	51801.6	45462.1	-	-	-	-
pme2816	301.22	209.2	300.209	C20H28O2	[M+H]+	4-Oxoretinol	Others	Vitamin	62702-55-0	3	161081	84726.7	317959	351698	116495	242844	337091	335151	347903	181588	187052	167351	C16683	ko00830	C16683	-
MWS5238	165.09	91.05	164.084	C10H12O2	[M+H]+	4-Phenylbutyric acid	Organic acids	Organic acids	1821-12-1	3	304292	314194	573233	2.11293e+06	4.36154e+06	2.72523e+06	2.34871e+06	1.90044e+06	2.51578e+06	1.13574e+06	1.01864e+06	1.05098e+06	-	-	-	-
pme2596	184.06	148.04	183.053	C8H9NO4	[M+H]+	4-Pyridoxic acid	Others	Vitamin	82-82-6	1	1.18889e+07	1.13074e+07	7.80619e+06	4.19496e+06	1.49244e+06	4.1257e+06	229458	174318	234965	4.45451e+06	4.40666e+06	4.42017e+06	C00847	ko00750,ko01100,ko01120	C00847	-
pmb0801	346.11	184.06	345.106	C14H19NO9	[M+H]+	4-Pyridoxic acid-O-glucoside	Others	Vitamin	-	3	168086	179292	93620.4	715895	393218	743408	362539	451533	553564	260445	245378	256048	-	-	-	-
Wccp001401	212.09	194.08	211.084	C10H13NO4	[M+H]+	4-[2-formyl-5-(hydroxymethyl)pyrrol-1-yl]butanoic acid	Alkaloids	Alkaloids	-	2	857107	966208	1.1158e+06	400636	314025	309937	645397	689836	784065	373565	452130	445868	-	-	-	-
Wcsn010254	277.22	277.22	278.225	C18H30O2	[M-H]-	4-[3-(4,8-dimethylnona-3,7-dienyl)-3-methyloxiran-2-yl]butan-2-one*	Others	Others	-	1	6.91214e+07	6.59776e+07	6.80939e+07	1.08509e+08	6.1052e+07	1.05962e+08	1.0161e+07	1.15982e+07	1.63126e+07	5.16495e+07	5.05864e+07	4.90275e+07	-	-	-	-
Zbqp002641	332.18	86.1	331.174	C14H25N3O6	[M+H]+	4-amino-2-(1-amino-3-(((S)-1-carboxyethyl)amino)-3-oxopropyl)-6-methyl-3-oxoheptanoic acid	Amino acids and derivatives	Amino acids and derivatives	-	2	277261	484073	629677	137522	479649	258628	67452.3	44650	175761	170621	187430	166378	-	-	-	-
Zbqp003444	217.16	84.04	216.147	C10H20N2O3	[M+H]+	4-amino-5-oxo-5-(pentylamino)pentanoic acid	Amino acids and derivatives	Amino acids and derivatives	-	3	203224	127280	139418	306310	139996	283565	214536	241144	240183	119539	130236	120332	-	-	-	-
Zaln004057	335.08	179.03	336.084	C16H16O8	[M-H]-	4-caffeoylshikimic acid*	Phenolic acids	Phenolic acids	-	3	123699	118265	359538	237392	533153	455598	45897.1	46689	61776.5	195910	183856	172372	-	-	-	-
Ladp002110	206.04	160.04	205.037	C10H7NO4	[M+H]+	4-hydroxy-2-oxo-1,2-dihydroquinoline-3-carboxylic acid	Alkaloids	Quinoline alkaloids	73776-24-6	3	397835	304504	327476	80763.1	58188.5	54438.1	217549	165539	219901	293095	343519	192632	-	-	-	-
Wayp004564	182.08	136.08	181.074	C9H11NO3	[M+H]+	4-hydroxy-4-(3-pyridyl)-butanoic acid	Alkaloids	Pyridine alkaloids	15569-97-8	3	1.46288e+07	2.37889e+06	4.25764e+06	2.95204e+06	1.59008e+06	2.08205e+06	198049	135589	227277	998612	993069	1.00991e+06	C19579	ko00980,ko05204	C19579	-
MWSCX017	165.05	119.05	164.047	C9H8O3	[M+H]+	4-hydroxyphenyl acrylaldehyde	Others	Aldehyde compounds	-	1	946535	1.35895e+06	1.11389e+06	1.64237e+06	2.72643e+06	1.97373e+06	512857	209476	870970	1.20567e+06	1.18751e+06	1.15096e+06	-	-	-	-
Wbmp001002	152.07	107.05	151.063	C8H9NO2	[M+H]+	4-methoxybenzamide	Alkaloids	Alkaloids	3424-93-9	2	246666	1.31091e+06	246715	2.58442e+06	2.19284e+06	1.98026e+06	562283	222759	717039	1.32803e+06	1.39857e+06	1.24799e+06	-	-	-	-
Zmmp002106	120.08	77.04	119.07	C3H9N3O2	[M+H]+	4-methyl-1,5,2,3-dioxadiazinan-2-amine	Nucleotides and derivatives	Nucleotides and derivatives	-	2	1.37622e+07	1.43149e+07	1.30786e+07	1.45913e+07	1.0619e+07	1.47427e+07	1.6128e+07	2.08588e+07	3.30949e+07	1.81151e+07	1.77214e+07	1.67618e+07	-	-	-	-
MWS1877	205.16	133.06	206.167	C14H22O	[M-H]-	4-tert-Octylphenol	Phenolic acids	Phenolic acids	140-66-9	1	23686.6	19833	15333.1	16699.8	23987.5	17826.5	15308.6	8400.85	8948.93	12363.8	13198.9	10153.3	C14205	-	C14205	-
Latp006896	221.19	81.07	220.182	C15H24O	[M+H]+	4β-Hydroxy-aromadendrane-10-en	Terpenoids	Sesquiterpenoids	-	3	1.18081e+06	1.31032e+06	1.14999e+06	1.13406e+06	1.11047e+06	1.12506e+06	52878.4	55598.5	85977.8	672123	643501	759135	-	-	-	-
pme1474	298.1	136.06	297.09	C11H15N5O3S	[M+H]+	5'-Deoxy-5'-(methylthio)adenosine	Nucleotides and derivatives	Nucleotides and derivatives	2457-80-9	1	2.73442e+06	1.68769e+06	2.08234e+06	533868	269579	514565	1.53615e+06	1.50577e+06	1.9869e+06	980413	900790	980355	C00170	ko00270,ko00908,ko01060,ko01100	C00170	-
MWSmce116	252.1	136.06	251.102	C10H13N5O3	[M+H]+	5'-Deoxyadenosine*	Nucleotides and derivatives	Nucleotides and derivatives	4754-39-6	1	2.26475e+06	1.88565e+07	4.91894e+06	1.61749e+07	7.65407e+06	8.91376e+06	1.16214e+06	1.83183e+07	5.00947e+06	8.73295e+06	8.49917e+06	8.11886e+06	C05198	-	C05198	-
Lmzn001582	387.17	207.1	388.173	C18H28O9	[M-H]-	5'-Glucosyloxyjasmanic acid	Phenolic acids	Phenolic acids	-	1	739174	523773	608700	1.18969e+06	297730	1.08706e+06	894706	928916	1.23888e+06	473779	492592	492671	-	-	-	-
Hmln002355	549.2	387.15	550.205	C27H34O12	[M-H]-	5'-Methoxymatairesinoside*	Lignans and Coumarins	Lignans	1691201-82-7	3	82983.6	26922.1	283365	35448.7	8544.27	31114.1	64459.5	120388	94610.9	36404.9	44845.8	35705.9	-	-	-	-
Zbn009590	313.07	270.06	314.081	C17H14O6	[M-H]-	5,15-O-Dimethyl morindol	Quinones	Anthraquinone	-	2	333630	296345	1.11502e+06	565079	159252	386597	376980	444708	402205	159878	179961	171291	-	-	-	-
mws0038	313.07	283.02	314.079	C17H14O6	[M-H]-	5,4'-Dihydroxy-3,7-dimethoxyflavone(Kumatakenin)	Flavonoids	Flavonols	3301-49-3	2	2.34801e+06	2.01897e+06	7.74552e+06	17368.3	8447.01	18902.7	1.39979e+06	1.35768e+06	1.76322e+06	1.15909e+06	1.21479e+06	1.17865e+06	-	-	-	-
MWSHY0089	287.09	167.03	286.084	C16H14O5	[M+H]+	5,4'-Dihydroxy-7-methoxyflavanone (Sakuranetin)*	Flavonoids	Flavanones	2957-21-3	1	2.10129e+07	6.43677e+06	1.46928e+07	18412.4	19881.8	23962.7	3.71732e+06	2.88175e+06	4.01671e+06	4.95696e+06	4.83287e+06	4.93978e+06	C09833	ko00941,ko01110	C09833	-
HJAP058	345.1	284.07	344.126	C19H20O6	[M+H]+	5,6,7,4'-Tetramethoxyflavanone	Flavonoids	Flavanones	2569-77-9	3	140696	103901	1.45977e+06	377410	151390	327808	395022	490300	492587	169724	182224	191770	C15118	-	C15118	-
Zmjp004795	301.07	286.05	300.063	C16H12O6	[M+H]+	5,6,7-Tetrahydroxy-8-methoxyflavone*	Flavonoids	Flavones	-	3	177311	124727	315824	71043	27591.3	16095.4	137958	197946	253675	69383.9	95540.4	85590.9	-	-	-	-
MWS2673	339.25	121.1	338.246	C20H34O4	[M+H]+	5,6-DiHETrE[(±)5,6-dihydroxy-8Z,11Z,14Z-eicosatrienoic acid]	Lipids	Free fatty acids	213382-49-1	3	372570	332831	208521	1.2851e+06	5.23432e+06	1.55444e+06	2.47602e+06	1.68025e+06	2.65017e+06	1.13082e+06	1.27305e+06	1.09219e+06	C14772	ko00590,ko01100,ko04726	C14772	-
pme0152	129.07	84.04	128.059	C5H8N2O2	[M+H]+	5,6-Dihydro-5-methyluracil	Nucleotides and derivatives	Nucleotides and derivatives	696-04-8	3	321677	501846	143628	47167.6	75625.2	43607.5	268525	302841	297468	97815.2	158439	133264	C00906	-	C00906	-
pme0151	115.05	98.02	114.043	C4H6N2O2	[M+H]+	5,6-Dihydrouracil	Nucleotides and derivatives	Nucleotides and derivatives	504-07-4	3	52643.8	43542.8	15141	140286	169215	104180	169576	175996	217476	122378	130787	129246	C00429	ko00240,ko00410,ko00770,ko01100	C00429	-
MWS0686	194.04	121.03	193.037	C9H7NO4	[M+H]+	5,6-Dihydroxy-1H-indole-2-carboxylic acid	Alkaloids	Plumerane	4790-08-3	3	254906	221563	579991	1.06071e+06	134133	504199	158034	162568	153924	119210	117904	139751	C04185	ko00350,ko01100	C04185	-
Zmhn003257	299.058	284.039	300.063	C16H12O6	[M-H]-	5,7,2'-Trihydroxy-8-methoxyflavone; Scutevulin*	Flavonoids	Flavones	-	2	130434	84579.9	292891	86440.1	19520.1	19560.8	91083.8	117619	166052	71602.8	91015.5	67334	-	-	-	-
Lmln001856	479.09	316.02	480.09	C21H20O13	[M-H]-	5,7-Dihydroxy-4-oxo-2-(3,4,5-trihydroxyphenyl)-4H-chromen-3-yl-alloside	Others	Others	-	3	9657.24	34134	27425.3	49996.7	30559.8	31716.8	31580.1	21156.4	24687.5	25263.3	16359	12240.4	-	-	-	-
Layp002880	341.09	179.03	340.079	C15H16O9	[M+H]+	5,7-Dihydroxychromone glucoside	Others	Ketone compounds	-	3	52677.4	41360.3	61096	158372	189423	186613	59350.3	42483.5	40311.3	100369	81820	84230.2	-	-	-	-
Lmjp101402	177.019	135.044	178.027	C9H6O4	[M-H]-	5,7-Dihydroxycoumarin	Lignans and Coumarins	Coumarins	2732-18-5	3	877519	992428	119587	10532.3	30915.2	19676.8	369533	476700	540206	250332	246286	246348	-	-	-	-
Zjhp090602	287.09	167.03	286.084	C16H14O5	[M+H]+	5,7-dihydroxy-3-(4'-hydroxybenzyl)-chroman-4-one	Flavonoids	Other Flavonoids	-	3	4.25237e+07	2.09485e+07	2.29822e+07	35396.6	125881	301121	59485.9	39594.2	85953.5	9.28972e+06	9.28324e+06	9.34679e+06	-	-	-	-
Hmtn001120	315.11	153.06	316.116	C14H20O8	[M-H]-	5-(2-Hydroxyethyl)-2-O-glucosylphenol*	Phenolic acids	Phenolic acids	-	2	1.30393e+06	6.78799e+06	1.12638e+06	4.56796e+06	2.78346e+06	4.76636e+06	330318	450614	324127	2.44827e+06	2.47714e+06	2.26137e+06	-	-	-	-
Lmbn001467	158.08	116.07	159.089	C7H13NO3	[M-H]-	5-Acetamidopentanoic Acid	Organic acids	Organic acids	1072-10-2	1	3.56375e+06	2.27544e+06	1.61251e+06	79409.3	47389.5	91584.4	1.32625e+06	1.31477e+06	1.69456e+06	873889	875014	902361	C03087	ko00310,ko01100	C03087	-
MWSmce001	181.05	107.05	180.042	C9H8O4	[M+H]+	5-Acetylsalicylic acid	Phenolic acids	Phenolic acids	13110-96-8	3	5.38819e+06	842051	1.52431e+06	1.36701e+06	345683	1.12088e+06	864839	906570	1.03565e+06	372641	422266	452334	-	-	-	-
Lmqp000329	296.07	104.11	295.057	C8H14N3O7P	[M+H]+	5-Aminoimidazole ribonucleotide	Nucleotides and derivatives	Nucleotides and derivatives	25635-88-5	1	1.69891e+07	1.22354e+07	2.26848e+07	2.01835e+07	8.3575e+06	2.00155e+07	2.69821e+07	1.18228e+07	1.5629e+07	2.74394e+07	2.85738e+07	2.88744e+07	-	-	-	-
pma3649	132.07	86.06	131.058	C5H9NO3	[M+H]+	5-Aminolevulinic Acid	Alkaloids	Alkaloids	106-60-5	3	2.12059e+06	2.71533e+06	2.02235e+06	3.27871e+06	2.57895e+06	3.76227e+06	3.08487e+06	3.91394e+06	6.08794e+06	3.52523e+06	3.45796e+06	3.5854e+06	C00430	ko00260,ko00860,ko01060,ko01100,ko01110,ko01120,ko01240,ko02010	C00430	-
pme0120	118.09	101.06	117.079	C5H11NO2	[M+H]+	5-Aminovaleric acid	Organic acids	Organic acids	660-88-8	3	595299	764040	351172	50938.2	55569.1	43660.6	128325	174017	179047	237209	288585	264693	C00431	ko00310,ko00330,ko00470,ko01100,ko01120	C00431	-
pmp000113	389.12	359.08	388.116	C20H20O8	[M+H]+	5-Demethylnobiletin; 5-Hydroxy-6,7,8,3',4'-Pentamethoxyflavone	Flavonoids	Flavones	2174-59-6	3	12564.6	27179.3	36432.7	28663	6.17564e+06	24251.5	1.49244e+06	1.4039e+06	1.67578e+06	518334	446116	513415	-	-	-	-
Lmmn003663	329.09	167.04	330.095	C14H18O9	[M-H]-	5-Glucosyloxy-2-Hydroxybenzoic acid methyl ester	Phenolic acids	Phenolic acids	-	3	91352.1	83082.2	120576	107155	131103	87915.2	74198.6	114951	98604	100718	89690.2	92645.3	-	-	-	-
MW0014785	377.23	317.21	318.219	C20H30O3	[M+CH3COO]-	5-HEPE	Lipids	Free fatty acids	92008-51-0	3	1.07047e+06	977845	644347	125532	3.05156e+06	106229	1.47243e+06	115068	679462	796626	798803	789319	-	-	-	-
MWStz073	102.05	84.05	101.048	C4H7NO2	[M+H]+	5-Hydroxy-2-pyrrolidinone	Alkaloids	Pyrrole alkaloids	62312-55-4	3	925227	747225	1.16315e+06	666462	480743	667899	1.58029e+06	1.46562e+06	1.2913e+06	989245	904422	928661	-	-	-	-
Lmqn009304	325.11	293.08	326.115	C19H18O5	[M-H]-	5-Hydroxy-7,4'-dimethoxy-6,8-dimethylflavone; Eucalyptin	Flavonoids	Flavones	3122-88-1	3	263770	238587	286782	26635.6	93375	33193.9	6.52185e+06	4.42033e+06	9.07234e+06	2.43253e+06	2.47383e+06	2.41296e+06	-	-	-	-
Lmsp008681	331.12	197.05	330.11	C18H18O6	[M+H]+	5-Hydroxy-7,8,4'-Trimethoxyflavanone	Flavonoids	Flavanones	-	3	241148	136546	194974	107276	101687	80014.9	100954	173830	190976	80148.6	77073.9	81900.9	-	-	-	-
MWSprf117	221.09	130.06	220.085	C11H12N2O3	[M+H]+	5-Hydroxy-DL-tryptophan(5-HTP)	Amino acids and derivatives	Amino acids and derivatives	56-69-9	1	424006	353378	371959	503590	814827	414008	181677	252220	234285	397942	471303	379922	C01017	-	C01017	-
pme1228	221.09	204.07	220.085	C11H12N2O3	[M+H]+	5-Hydroxy-L-tryptophan	Amino acids and derivatives	Amino acids and derivatives	4350-09-8	3	153784	277818	126962	147329	118136	170401	46508.7	47419.4	74675.3	117243	125109	113403	C00643	ko00380,ko01063,ko01100,ko04361,ko04726	C00643	-
MWSHY0149	239.07	137.03	238.063	C15H10O3	[M+H]+	5-Hydroxyflavone	Flavonoids	Flavones	491-78-1	3	15421.6	66969.1	20842.7	35337.5	17098.1	18187.4	20375.8	17686.4	11176.8	25419.7	33148.9	28719.4	-	-	-	-
mws0597	190.05	146.06	191.058	C10H9NO3	[M-H]-	5-Hydroxyindole-3-acetic acid	Alkaloids	Plumerane	54-16-0	2	646562	568965	1.67941e+06	1.11114e+06	1.24378e+06	1.0224e+06	1.04446e+06	1.04571e+06	1.36093e+06	579978	591614	615090	C05635	ko00380,ko01100,ko04726	C05635	-
pme2879	141.03	123.02	142.038	C5H6N2O3	[M-H]-	5-Hydroxymethyluracil	Nucleotides and derivatives	Nucleotides and derivatives	4433-40-3	3	434939	324773	469278	348587	256788	345158	419067	389949	409290	797592	750333	704913	C03088	-	C03088	-
pme2836	178.09	160.08	177.079	C10H11NO2	[M+H]+	5-Hydroxytryptophol	Alkaloids	Plumerane	154-02-9	3	384458	397754	270474	1.30633e+06	1.02691e+06	1.24923e+06	199914	141746	216839	609861	707561	604423	-	-	-	-
pme2566	217.08	199.07	218.09	C8H14N2O5	[M-H]-	5-L-Glutamyl-L-Alanine	Amino acids and derivatives	Amino acids and derivatives	5875-41-2	3	1183061	1.11034e+06	1.40498e+06	321808	304169	327317	149616	568766	571996	811036	746123	675085	-	-	-	-
mws0333	191.12	159.07	190.111	C11H14N2O	[M+H]+	5-Methoxytryptamine	Alkaloids	Plumerane	608-07-1	3	455184	658634	12589.6	32017.6	58014.6	36257.5	372468	462243	482290	203223	195624	199621	C05659	ko00380	C05659	-
MW0121600	190.08	146.06	191.095	C11H13NO2	[M-H]-	5-Methoxytryptophol	Amino acids and derivatives	Amino acids and derivatives	712-09-4	3	2.24062e+07	1.34727e+07	1.71917e+07	1.24555e+07	1.06992e+07	1.03714e+07	641772	516761	477230	1.01872e+07	9.51904e+06	1.03169e+07	-	-	-	-
MWS2910	242.11	126.07	241.106	C10H15N3O4	[M+H]+	5-Methyl-2'-Deoxycytidine	Nucleotides and derivatives	Nucleotides and derivatives	838-07-3	3	101111	113789	131103	96275.9	117249	50061.5	123955	104400	215789	102279	76419.2	86345.8	C03592	-	C03592	-
mws0572	126.07	109.04	125.059	C5H7N3O	[M+H]+	5-Methylcytosine	Nucleotides and derivatives	Nucleotides and derivatives	554-01-8	3	92136.2	152422	164353	330194	997222	159210	148297	147031	225028	220862	231949	200016	C02376	ko00240,ko01100	C02376	-
MWSHC20125	335.08	135.05	336.084	C16H16O8	[M-H]-	5-O-Caffeoylshikimic acid	Phenolic acids	Phenolic acids	73263-62-4	3	82238.1	79342.3	261609	198993	363994	290027	37055.7	36313.4	32678.3	151602	128216	121569	-	-	-	-
Lmgn003073	735.22	367.11	368.111	C17H20O9	[2M-H]-	5-O-Feruloylquinic acid	Phenolic acids	Phenolic acids	-	1	72893.9	79251	101536	96228	52549.7	97704.5	77124.2	142186	141631	56645.7	67430.3	57558.9	-	-	-	-
Lhmp122205	301.14	245.09	300.136	C18H20O4	[M+H]+	5-O-Methyllatifolin*	Others	Others	-	3	104952	113192	120435	124643	93611.6	117911	101883	59636.8	59834.7	94392	82321.2	88380.6	-	-	-	-
pmb3074	337.09	191.06	338.1	C16H18O8	[M-H]-	5-O-p-Coumaroylquinic acid	Phenolic acids	Phenolic acids	1899-30-5	2	4.16811e+06	4.71879e+06	1.32818e+07	1.36044e+06	6.07024e+06	2.44741e+06	401897	439363	560748	3.2129e+06	3.41398e+06	3.55517e+06	C12208	ko00940,ko00941,ko00945,ko01110	C12208	-
Lakp003115	313.09	151.04	312.084	C14H16O8	[M+H]+	5-O-β-D-Glucopyranosyl-3-hydrobenzo(b)fu-ran-2-one	Phenolic acids	Phenolic acids	-	2	113513	112461	211317	745419	1.09408e+06	812011	423643	498317	618113	277267	252154	275984	-	-	-	-
mws0263	128.04	82.03	129.043	C5H7NO3	[M-H]-	5-Oxo-L-Proline*	Amino acids and derivatives	Amino acids and derivatives	98-79-3	3	72696.8	54410.6	83383.6	50600.1	61538.3	45192.9	172208	193030	127742	122022	105997	99036.7	C01879	ko00480,ko01100	C01879	-
MWS0813	128.036	82.0295	129.043	C5H7NO3	[M-H]-	5-Oxoproline*	Amino acids and derivatives	Amino acids and derivatives	149-87-1	3	58625.8	64944.6	84635.7	56502.6	57768.6	57746.2	143599	173963	123285	87694.1	109811	101578	C02237	ko00470,ko01100	C02237	-
Zmmp000969	255.1	123.06	254.09	C11H14N2O5	[M+H]+	5-Ribofuranosylnicotinamide	Nucleotides and derivatives	Nucleotides and derivatives	107325-67-7	3	463993	364202	651614	486899	599328	546623	121581	108690	118412	361977	304787	254367	-	-	-	-
Wbwp010459	343.15	163.07	342.147	C20H22O5	[M+H]+	5-[(2r,3s,4s,5s)-5-(2h-1,3-benzodioxol-5-yl)-3,4-dimethyloxolan-2-yl]-2-methoxyphenol*	Lignans and Coumarins	Lignans	-	1	729055	435146	548251	554284	388369	581109	457517	358859	371261	324016	421347	416068	-	-	-	-
ZbWp001556	204.13	158.12	203.127	C8H17N3O3	[M+H]+	5-guanidino-2-(2-hydroxyethyl)pentanoic acid	Others	Others	-	3	393591	449536	248002	258092	227820	200940	138876	85638.3	211839	243267	300510	301496	-	-	-	-
Wbtn006160	241.05	195.04	242.058	C14H10O4	[M-H]-	5-hydroxy-2-methoxyxanthen-9-one	Flavonoids	Other Flavonoids	141766-17-8	1	38850.7	57750	40214.2	177736	248211	177354	244855	161641	109975	100219	90274.1	86367	-	-	-	-
Zahn007990	197.12	153.13	198.126	C11H18O3	[M-H]-	5-hydroxy-3,4-dimethyl-5-pentylfuran-2(5H)-one*	Others	Others	-	1	19012.2	125213	11882.6	20012.8	46181.7	24404.1	36245.8	30959.8	32234.3	20865.7	18197.8	17199.8	-	-	-	-
Wcfp005519	163.04	133.03	162.032	C9H6O3	[M+H]+	5-hydroxyindene-1,3-dione	Terpenoids	Sesquiterpenoids	131977-61-2	3	4.46408e+06	3.84443e+06	3.59362e+06	4.95606e+06	2.66232e+06	4.33817e+06	1.46609e+07	8.85617e+06	9.10159e+06	6.27503e+06	6.22521e+06	6.02927e+06	-	-	-	-
Zbqp000949	204.12	85.03	203.116	C9H17NO4	[M+H]+	5-methyl 1-propyl L-glutamate	Amino acids and derivatives	Amino acids and derivatives	-	2	2.81926e+07	1.79456e+07	2.92651e+07	79930.4	104410	64458.9	5.13227e+07	4.0987e+07	6.42072e+07	3.99424e+07	3.97739e+07	3.7964e+07	-	-	-	-
Lmbn004685	311.22	223.17	312.23	C18H32O4	[M-H]-	5S,8R-DiHODE; (5S,8R,9Z,12Z)-5,8-Dihydroxyoctadeca-9,12-dienoate	Lipids	Free fatty acids	-	3	205964	1.24329e+06	586961	553285	6.86505e+06	382286	105012	181845	229574	598681	564572	1.09442e+06	C20186	ko00591	C20186	-
MW0014840	333.2	205.12	334.214	C20H30O4	[M-H]-	5S-HpEPE	Lipids	Free fatty acids	143292-98-2	3	5.29011e+06	3.84116e+06	3.3683e+06	158820	2.12538e+06	140813	89542.3	75050.5	145129	2.14773e+06	2.09145e+06	2.08033e+06	-	-	-	-
Hmbn002692	517.16	175.04	518.164	C22H30O14	[M-H]-	6'-O-Feruloyl-D-sucrose*	Phenolic acids	Phenolic acids	118230-77-6	1	1.14103e+06	1.50855e+06	880987	2.84723e+06	3.39117e+06	2.66625e+06	20064.8	25071.5	16489	1.06277e+06	1.11335e+06	1.09475e+06	-	-	-	-
Lmsn003628	547.17	223.06	548.174	C23H32O15	[M-H]-	6'-O-Sinapoylsucrose*	Phenolic acids	Phenolic acids	-	1	70549.6	155093	110835	1.35755e+06	2.10284e+06	1.09057e+06	1.63184e+06	1.41048e+06	1.52463e+06	478474	455573	476530	-	-	-	-
Wcsn010496	277.22	233.23	278.225	C18H30O2	[M-H]-	6,10,14-Trimethylpentadeca-5,9-Diene-2,13-Dione	Others	Others	-	3	1.27992e+06	1.25231e+06	1.22907e+06	2.09221e+06	1.15999e+06	2.00076e+06	1.0029e+06	1.0723e+06	1.25244e+06	960113	919108	946523	-	-	-	-
MWSHY0159	255.07	137.03	254.058	C15H10O4	[M+H]+	6,2'-Dihydroxyflavone	Flavonoids	Flavones	92439-20-8	3	409775	245385	74198.6	129257	101336	115927	31613.4	6176.81	32353.4	51444.8	51444.8	49072.8	-	-	-	-
Wmqn000814	367.06	205.04	368.074	C16H16O10	[M-H]-	6,7-Dihydroxycoumarin-7-O-(6'-acetyl)glucoside	Lignans and Coumarins	Coumarins	-	2	105626	234899	197487	1.34913e+06	617947	1.46832e+06	138752	162025	135567	411246	380523	337928	-	-	-	-
Lmyp003317	196.06	150.06	195.053	C9H9NO4	[M+H]+	6,7-Dimethoxy-2-benzoxazolinone (DMBOA)	Alkaloids	Alkaloids	29550-09-2	3	565876	267728	325271	819008	198725	543623	9982.94	150567	196703	303807	395687	323199	-	-	-	-
Zbdn007423	207.07	192.04	208.074	C11H12O4	[M-H]-	6,7-Dimethoxy-4-chromanone	Flavonoids	Other Flavonoids	-	3	441566	563085	500293	163895	181130	187357	391925	513254	533076	221633	213611	208010	-	-	-	-
Wbtn006810	287.05	135.04	288.063	C15H12O6	[M-H]-	6,7-dihydroxy-1,3-dimethoxyxanthen-9-one	Flavonoids	Other Flavonoids	-	3	43246.9	68536.6	98372.4	90029.6	20069.4	11099.8	62321.1	61727.8	60393.8	27619.5	28106.8	21418.1	-	-	-	-
Layp008369	409.202	177.018	408.194	C25H28O5	[M+H]+	6,8-Diprenylnaringenin; Lonchocarpol A	Flavonoids	Flavanones	68236-11-3	3	29304.8	57456.3	93746.2	112564	87640.3	108671	66867.7	106729	61047.3	30485	29020.1	36585.2	C09724	-	C09724	-
Lmln007483	329.23	171.101	330.241	C18H34O5	[M-H]-	6,9,10-Trihydroxyoctadec-7-enoic acid; Sanleng acid*	Lipids	Free fatty acids	-	1	1.38412e+07	2.02605e+07	9.74593e+06	1.09173e+07	2.05644e+08	7.63274e+06	8.75563e+06	1.22701e+07	2.88179e+07	4.33446e+07	4.29511e+07	4.27612e+07	-	-	-	-
MWSslk038	174.11	114.09	173.105	C8H15NO3	[M+H]+	6-Acetamidohexanoic acid	Organic acids	Organic acids	57-08-9	3	130850	91295.6	139405	149360	175303	89871.7	210073	159439	168028	148236	153968	181729	-	-	-	-
pme0274	132.1	69.07	131.095	C6H13NO2	[M+H]+	6-Aminocaproic acid	Organic acids	Organic acids	60-32-2	2	3.18047e+06	4.02263e+06	3.03428e+06	5.63674e+06	4.65312e+06	7.43466e+06	5.39394e+06	7.03583e+06	1.11037e+07	5.9171e+06	6.02628e+06	6.08212e+06	C02378	ko00930,ko01100,ko01120	C02378	-
Jmgn004021	449.11	269.05	450.116	C21H22O11	[M-H]-	6-C-Glucosyl-2-Hydroxynaringenin	Flavonoids	Flavanones	-	3	47170.9	63283.1	49284.5	96119.7	65449.9	80545	56103.6	62564.9	62562.7	107876	79822.5	80567.8	-	-	-	-
Lmjp003655	463.12	301.08	462.116	C22H22O11	[M+H]+	6-C-MethylKaempferol-3-glucoside*	Flavonoids	Flavones	-	3	364575	385312	411101	490550	426886	439548	313586	160579	218957	405484	317332	396433	-	-	-	-
MWSslk102	155.01	119.04	154.005	C5H3ClN4	[M+H]+	6-Chloropurine	Nucleotides and derivatives	Nucleotides and derivatives	87-42-3	3	4.33489e+06	4.08784e+06	4.75503e+06	4.85269e+06	5.14004e+06	4.83447e+06	2.84079e+06	2.97332e+06	2.68932e+06	4.05371e+06	4.21578e+06	3.96288e+06	-	-	-	-
pmp001198	132.1	57.03	131.095	C6H13NO2	[M+H]+	6-Deoxyfagomine	Alkaloids	Piperidine alkaloids	197449-09-5	1	4.28781e+06	5.31112e+06	4.06173e+06	7.81053e+06	6.55105e+06	1.17794e+07	7.61036e+06	1.04346e+07	1.63823e+07	8.04692e+06	8.22789e+06	8.47056e+06	-	-	-	-
Wasn000737	327.036	175.024	328.043	C13H12O10	[M-H]-	6-Galloyl Ascorbic acid	Others	Vitamin	-	3	15884.4	22221.2	19679.3	28588.3	23861.4	45739.1	4109.02	2349.86	7454.16	11932.3	14603.3	18580.8	-	-	-	-
Yphn012690	407.187	407.192	408.194	C25H28O5	[M-H]-	6-Geranylnaringenin; Mimulone; Bonannione A	Flavonoids	Flavanones	97126-57-3	3	793970	1.12207e+06	1.65593e+06	539591	216156	460763	943699	956808	1.25947e+06	500950	494996	507959	-	-	-	-
Zmyn003693	267.07	252.04	268.074	C16H12O4	[M-H]-	6-Hydroxy-2'-methoxyflavone	Flavonoids	Flavones	61546-59-6	3	52307.7	78654.9	26822.3	47185.5	74510.7	48925.4	10555.8	2274.05	8229.47	27175.7	22201.4	23664.9	C15203	-	C15203	-
Lmsn004132	329.094	167.04	330.11	C18H18O6	[M-H]-	6-Hydroxy-4',5,7-trimethoxyflavanone; Hamiltone A	Flavonoids	Flavanones	6626-61-5	3	76970.4	91904.4	133738	105309	109859	59570.6	99585.5	85140.7	72811.6	104400	71763.1	82345.7	-	-	-	-
pme3140	175.04	147.05	176.047	C10H8O3	[M-H]-	6-Hydroxy-4-methylcoumarin	Lignans and Coumarins	Coumarins	2373-31-1	3	184364	261614	44242.8	297882	188147	224694	179521	256301	277223	113014	93618.5	116271	-	-	-	-
Lmyp001840	177.1	80.05	176.095	C10H12N2O	[M+H]+	6-Hydroxy-N-methylmyosmine	Alkaloids	Pyridine alkaloids	68104-57-4	3	66152.2	48066.5	46356.2	40417.1	29503.7	35140.7	41884.9	23241.5	37659.9	125807	125674	118013	C21075	ko00760,ko01100,ko01120	C21075	-
mws0972	131.07	85.07	132.079	C6H12O3	[M-H]-	6-Hydroxyhexanoic acid	Organic acids	Organic acids	1191-25-9	3	425534	381553	529654	48986.1	174236	23618.7	327439	244697	295446	330601	285101	249188	C06103	ko00930,ko01120,ko01220	C06103	-
pmp001309	465.1	303.1	464.096	C21H20O12	[M+H]+	6-Hydroxykaempferol-7-O-glucoside	Flavonoids	Flavonols	-	3	630381	664044	699455	586781	952050	614132	572575	430960	684968	505179	659178	493381	-	-	-	-
Latp003160	195.06	117.03	194.057	C10H10O4	[M+H]+	6-Hydroxymellein	Others	Chromone	70901-60-9	3	189006	31073.5	219713	194082	383397	408938	38333	5730.86	32683.4	154724	131295	176753	C02379	-	C02379	-
pme1137	140.03	94.03	139.027	C6H5NO3	[M+H]+	6-Hydroxynicotinic acid	Alkaloids	Pyridine alkaloids	5006-66-6	1	3.35474e+06	2.20568e+06	1.80816e+06	1.17234e+06	796683	1.14884e+06	175274	282004	343912	769884	638701	658328	C01020	ko00760,ko01100,ko01120	C01020	-
MWSslk113	203.07	144.06	202.063	C12H10O3	[M+H]+	6-Methoxy-2-naphthoic acid	Organic acids	Organic acids	2471-70-7	3	338902	249979	179982	10311.8	74185.4	108548	190464	223872	268845	85101.9	122460	123416	-	-	-	-
Zmdn006903	283.06	240.04	284.068	C16H12O5	[M-H]-	6-Methylaloe emodin	Quinones	Anthraquinone	-	2	958662	812446	1.66685e+06	1.23075e+06	1.11216e+06	1.28092e+06	1.12202e+06	1.08704e+06	1.4523e+06	479862	480752	481905	-	-	-	-
MWS2032	137.07	65.04	136.064	C7H8N2O	[M+H]+	6-Methylnicotinamide	Alkaloids	Pyridine alkaloids	6960-22-1	3	712610	861413	381604	878228	1.07921e+06	847388	2.32212e+06	754078	3.19132e+06	1.39279e+06	1.45009e+06	1.33764e+06	-	-	-	-
Cmzp002057	315.12	255.1	314.1	C14H18O8	[M+H]+	6-O-Acetylarbutin	Phenolic acids	Phenolic acids	10338-88-2	3	1.62877e+06	1.67825e+06	1.13581e+06	893997	1.34799e+06	940134	921233	796664	902099	1.02656e+06	886286	931772	-	-	-	-
Zmhn001793	341.09	179.03	342.095	C15H18O9	[M-H]-	6-O-Caffeoyl-D-glucose*	Phenolic acids	Phenolic acids	-	1	627058	383759	1.07344e+06	3.93145e+06	3.3118e+06	4.61565e+06	215369	231389	227154	1.24308e+06	1.15552e+06	1.19471e+06	-	-	-	-
Lman003972	433.11	161.03	434.121	C21H22O10	[M-H]-	6-O-Caffeoylarbutin*	Phenolic acids	Phenolic acids	136172-60-6	3	2.64015e+06	4e+06	5.04725e+06	8.85701e+06	8.43336e+06	5.66168e+06	7.34822e+06	6.82058e+06	7.26888e+06	7.86811e+06	6.21477e+06	4.99768e+06	-	-	-	-
Wasn000495	311.1	89.02	312.106	C11H20O10	[M-H]-	6-O-alpha-L-arabinopyranosyl-D-glucopyranose	Others	Saccharides	14116-69-9	3	573795	976383	849609	1.086e+06	967852	903140	1.03325e+06	1.07705e+06	1.39383e+06	535122	523438	448178	C01625	-	C01625	-
MWS4525	166.07	124.05	165.065	C6H7N5O	[M+H]+	6-O-methylguanine	Nucleotides and derivatives	Nucleotides and derivatives	20535-83-5	2	1.70376e+07	2.28675e+07	2.93287e+06	5.27037e+06	2.10739e+06	4.94002e+06	1.71696e+06	591390	2.25819e+06	5.77579e+06	5.76139e+06	5.30149e+06	-	-	-	-
Lmfn003035	325.09	145.03	326.1	C15H18O8	[M-H]-	6-O-p-Coumaroyl-β-D-glucose*	Phenolic acids	Phenolic acids	114297-65-3	1	83196.4	93219.9	195861	132568	492555	309599	102034	93300.4	93351.3	161170	133713	153959	-	-	-	-
Walp003622	340.1	178.05	339.095	C15H17NO8	[M+H]+	6-beta-d-glucopyranosyloxyindole-3-carboxylic acid	Alkaloids	Plumerane	-	3	497228	763578	999081	708691	1.1836e+06	1.35754e+06	1.23514e+06	1.08106e+06	1.54303e+06	965769	1.02358e+06	458441	-	-	-	-
Zmbp006041	301.07	167.03	300.063	C16H12O6	[M+H]+	6-methyl luteolin	Flavonoids	Flavones	-	3	243188	213262	267062	202945	224124	240964	126186	196194	209990	88432.9	103849	106998	-	-	-	-
Wbtp007427	341.1	341.1	340.095	C19H16O6	[M+H]+	7,10-dihydroxy-12-methoxy-2,2-dimethyl-1,11-dioxatetracen-6-one	Others	Ketone compounds	-	3	3.68014e+06	3.307e+06	3.72952e+06	4.24808e+06	3.64182e+06	4.03553e+06	3.94541e+06	4.71689e+06	4.34864e+06	5.28695e+06	4.34069e+06	5.22355e+06	-	-	-	-
Lmhn005088	593.09	289.07	594.101	C29H22O14	[M-H]-	7,3'-Di-O-gallyoltricetiflavan	Flavonoids	Flavanols	-	3	82584.7	48423.6	23526.7	26215.2	18695.4	17433.4	32350.3	26748.2	27654.5	13712.5	11306.1	19624.3	-	-	-	-
Hagn003556	387.16	207.1	388.095	C23H16O6	[M-H]-	7-Benzyloxy-5-hydroxy-3',4'-methylenedioxyflavonoid	Flavonoids	Flavones	-	3	173372	216899	292898	736018	416899	374360	422530	527319	420369	429329	284980	276999	-	-	-	-
Qacp005070	449.11	287.06	448.101	C21H20O11	[M+H]+	7-Hydroxy-1-methoxy-2,3-methylenedi-oxyxanthone-glucoside	Others	Xanthone	-	3	353354	300479	304142	79024.1	1.09309e+06	886588	347384	215004	261134	283882	226236	174111	-	-	-	-
MWSHY0141	163.04	107.05	162.032	C9H6O3	[M+H]+	7-Hydroxy-4-chromone	Others	Chromone	59887-89-7	3	1.88258e+06	752555	641873	367516	132522	255990	246135	163410	353903	219054	166829	221056	-	-	-	-
MWSslk115	239.07	137.02	238.063	C15H10O3	[M+H]+	7-Hydroxyflavone	Flavonoids	Flavones	6665-86-7	3	114441	109805	178345	339510	136284	199968	149740	47968.3	144248	110822	98477.2	88715.1	C11264	-	C11264	-
pme3968	166.07	149.05	165.065	C6H7N5O	[M+H]+	7-Methylguanine	Nucleotides and derivatives	Nucleotides and derivatives	578-76-7	3	7.31397e+06	1.03707e+07	1.50027e+06	2.18356e+06	2.08509e+06	1.98186e+06	1.27327e+06	342801	1.4938e+06	2.78593e+06	2.72507e+06	2.80311e+06	C02242	-	C02242	-
Lmhn004960	441.08	289.07	442.09	C22H18O10	[M-H]-	7-O-Galloyltricetiflavan	Flavonoids	Flavanols	-	3	122740	156600	137280	198692	170174	200107	128416	157411	134050	186302	146950	137249	-	-	-	-
Cmsp008121	287.09	167.03	286.084	C16H14O5	[M+H]+	7-O-Methylnaringenin*	Flavonoids	Flavanones	-	1	2.17457e+07	6.43176e+06	1.49631e+07	20409.4	16784.6	26621.5	3.71732e+06	2.88175e+06	4.01671e+06	5.14599e+06	4.83139e+06	5.06501e+06	-	-	-	-
Wbtp007858	315.09	282.05	314.079	C17H14O6	[M+H]+	7-O-Methyltectorigenin; 4',5-Dihydroxy-6,7-Dimethoxyisoflavone*	Flavonoids	Isoflavones	1096-58-8	1	2.64116e+06	2.4003e+06	2.37336e+07	26582.9	13415.1	11939	3.40915e+06	2.6618e+06	4.02959e+06	2.72162e+06	2.85189e+06	2.82012e+06	-	-	-	-
MW0103015	427.23	96.96	368.22	C20H32O6	[M+CH3COO]-	7-[4,6-Dihydroxy-2-(3-hydroxyocta-1,5-dienyl)oxan-3-yl]hept-5-enoic acid	Lipids	Free fatty acids	71953-80-5	3	23328.1	43833.7	20541.3	22684.3	184981	17290.8	21125.4	16834.3	62802.6	73329.2	91531.5	92882.1	-	-	-	-
HX1341	163.04	89.04	162.032	C9H6O3	[M+H]+	7-hydroxy-2H-1-benzopyran-2-one	Lignans and Coumarins	Coumarins	-	3	1.51776e+06	413430	2.49866e+06	9.94376e+06	2.04312e+06	1.3523e+07	347657	179949	275329	888318	773233	847334	-	-	-	-
MW0015225	213.15	81.07	212.141	C12H20O3	[M+H]+	7-oxo-11-Dodecenoic acid	Lipids	Free fatty acids	54921-60-7	3	203808	315986	124629	234941	6.62179e+06	309059	179607	169503	506328	1.23776e+06	1.38526e+06	1.35028e+06	-	-	-	-
Lmbn005287	311.22	249.22	312.23	C18H32O4	[M-H]-	7S,8S-DiHODE; (9Z,12Z)-(7S,8S)-Dihydroxyoctadeca-9,12-dienoic acid*	Lipids	Free fatty acids	143288-65-7	1	4.00828e+06	5.87105e+06	2.0301e+06	461212	2.33818e+06	468202	106992	54665	236588	1.69051e+06	1.7389e+06	1.71772e+06	C07354	ko00591	C07354	-
Wcsn010524	265.22	265.22	266.225	C17H30O2	[M-H]-	8,11-Heptadecadienoic acid	Lipids	Free fatty acids	-	1	4.87401e+06	2.34236e+06	2.99028e+06	4.05922e+06	2.64539e+06	4.75093e+06	57214.3	70857.4	75210.7	2.84245e+06	2.9335e+06	2.82147e+06	-	-	-	-
pmb2636	335.22	253.18	336.23	C20H32O4	[M-H]-	8,15-Dihydroxy-5,9,11,13-eicosatetraenoic acid	Lipids	Free fatty acids	77667-08-4	3	134593	136173	108276	70285.4	242846	76800.2	120388	100948	101538	136758	140202	129081	-	-	-	-
MWS20018	335.225	127.076	336.23	C20H32O4	[M-H]-	8,9-Dihydroxy-5,11,14,17-eicosatetraenoic acid	Lipids	Free fatty acids	867350-87-6	3	9393.38	30532.8	18207.3	15214	140252	11418.9	433892	368156	512548	248182	203620	203920	-	-	-	-
Lmcp006876	251.11	91.05	250.099	C17H14O2	[M+H]+	8-(Benzyloxy)-1-Naphthol	Others	Others	-	3	29902.6	30481	30558.8	25409	36827.7	45256.5	178565	190740	160005	90605.9	68922.7	83801.2	-	-	-	-
MWS2984	153.05	136.03	152.045	C4H4N6O	[M+H]+	8-Azaguanine	Nucleotides and derivatives	Nucleotides and derivatives	134-58-7	2	4.12631e+07	3.94981e+07	5.4875e+06	3.82168e+06	3.4187e+06	3.41366e+06	4.0362e+07	5.40494e+06	3.67388e+07	1.90184e+07	2.25359e+07	2.17737e+07	-	-	-	-
Smdp007779	287.09	167.03	286.084	C16H14O5	[M+H]+	8-Demethylfarrerol	Flavonoids	Flavanones	-	2	250314	100042	283783	138965	146234	103665	82213.6	78952.6	104335	84658.1	60727.8	56087	-	-	-	-
Zbyn002532	375.13	213.08	376.137	C16H24O10	[M-H]-	8-Epiloganic acid	Terpenoids	Monoterpenoids	82509-41-9	3	233305	226731	446498	83204.8	51340.2	73076.8	232545	199652	244302	112794	134029	124616	-	-	-	-
Lmjp101205	275.13	219.05	274.12	C16H18O4	[M+H]+	8-Isopentenyllimettin	Lignans and Coumarins	Coumarins	-	3	96933.6	158360	108892	22978.7	8962.81	23506.4	83087.7	149431	166929	50060.9	54389.4	59694.3	-	-	-	-
Walp006246	221.05	135.05	220.037	C11H8O5	[M+H]+	8-Methoxy-6,7-Methylenedioxycoumarin	Lignans and Coumarins	Coumarins	81558-03-4	2	1.84252e+06	1.44536e+06	5.45904e+06	5.00791e+06	2.08357e+06	3.16109e+06	3.60742e+06	2.60774e+06	4.23916e+06	2.51977e+06	2.34686e+06	2.61816e+06	-	-	-	-
pmp000972	355.12	299.06	354.11	C20H18O6	[M+H]+	8-Prenylkaempferol	Flavonoids	Flavonols	28610-31-3	3	36837.7	58843.9	51347.2	809.094	9780.64	1771.12	82566.5	62052.1	77329.9	29571.9	20803.9	24266.8	-	-	-	-
Wcjp002598	146.06	91.05	145.053	C9H7NO	[M+H]+	8-hydroxyquinoline	Alkaloids	Quinoline alkaloids	148-24-3	2	3.41119e+07	3.79499e+07	2.01763e+07	1.4815e+07	1.05713e+07	1.27843e+07	5.89245e+06	7.49991e+06	9.96178e+06	2.07161e+07	2.09256e+07	2.13101e+07	C19434	-	C19434	-
Lmbn005662	295.23	171.1	296.235	C18H32O3	[M-H]-	9(10)-EpOME;(9R,10S)-(12Z)-9,10-Epoxyoctadecenoic acid	Lipids	Free fatty acids	16833-56-0	1	3.99254e+06	1.12476e+07	6.27384e+06	6.76959e+06	7.71817e+07	4.0118e+06	339371	976589	406141	1.69351e+07	1.53452e+07	1.6529e+07	C14825	ko00591,ko01100	C14825	-
Hmqn003054	329.23	311.22	330.241	C18H34O5	[M-H]-	9,10,11-Trihydroxy-12-octadecenoic acid	Lipids	Free fatty acids	61911-67-9	1	690412	918087	444199	649380	1.74996e+07	628385	1.66324e+06	1.98258e+06	3.78353e+06	4.1204e+06	4.16886e+06	4.03543e+06	-	-	-	-
pmn001694	329.23	229.15	330.241	C18H34O5	[M-H]-	9,10,13-Trihydroxy-11-Octadecenoic Acid	Lipids	Free fatty acids	29907-57-1	1	1.37547e+06	2.07244e+06	896180	1.96975e+06	6.66723e+07	2.22403e+06	1.1278e+06	1.26989e+06	4.34672e+06	1.31605e+07	1.27471e+07	1.32613e+07	C14835	ko00591	C14835	-
Lmyn007622	331.25	157.12	332.256	C18H36O5	[M-H]-	9,10,18-Trihydroxystearic acid	Lipids	Free fatty acids	496-86-6	3	20097.6	70937.1	25580.1	95128	322342	87382.5	420540	433814	623971	248840	117721	165142	C19621	ko00073	C19621	-
Lmbn005822	313.24	223.21	314.246	C18H34O4	[M-H]-	9,10-DHOME; (12Z)-9,10-Dihydroxyoctadec-12-enoic acid	Lipids	Free fatty acids	263399-34-4	3	9463.01	10179.9	17107.6	22277.4	49030.2	13241.7	30771.4	30380.6	30209.5	12532.4	14238.6	18894.7	C14828	ko00591	C14828	-
Lmbn004240	329.23	199.13	330.241	C18H34O5	[M-H]-	9,10-Dihydroxy-12,13-epoxyoctadecanoic acid	Lipids	Free fatty acids	-	3	660724	4.12277e+06	125764	439211	1.09802e+07	429836	2.34273e+06	3.46214e+06	8.77151e+06	3.57754e+06	3.76596e+06	3.78743e+06	C14837	ko00591	C14837	-
Zmgn005057	297.24	183.01	298.251	C18H34O3	[M-H]-	9,10-Epoxyoctadecanoic Acid	Lipids	Free fatty acids	2443-39-2	1	33398.8	81968.7	54717.2	46090.6	580738	41744.1	19705.4	25903.9	15511.7	97062.9	103259	90462	C19418	ko00073	C19418	-
Wbtn007603	299.06	284.03	300.063	C16H12O6	[M-H]-	9,11-dimethoxy-2h-[1,3]dioxolo[4,5-b]xanthen-10-one*	Flavonoids	Other Flavonoids	-	2	118907	106789	298026	78163.5	19827.6	13770.4	81699.9	186906	183873	74031.3	64410.7	70935.9	-	-	-	-
Lmbn003970	329.23	211.14	330.241	C18H34O5	[M-H]-	9,12,13-TriHOME; 9(S),12(S),13(S)-Trihydroxy-10(E)-octadecenoic acid	Lipids	Free fatty acids	97134-11-7	2	1.28117e+06	1.95226e+06	797421	1.90731e+06	6.46674e+07	2.12239e+06	1.02041e+06	1.19081e+06	3.91016e+06	1.23002e+07	1.23589e+07	1.22108e+07	C14833	ko00591	C14833	-
pmn001691	327.22	291.2	328.225	C18H32O5	[M-H]-	9,12,13-Trihydroxy-10,15-octadecadienoic acid	Lipids	Free fatty acids	-	1	114127	294608	165461	283415	8.46262e+06	243550	3.1027e+06	2.1558e+06	3.32753e+06	1.2823e+06	1.19368e+06	1.27215e+06	-	-	-	-
Zasn010433	307.26	307.26	308.272	C20H36O2	[M-H]-	9,12-Octadecadienoic acid,ethyl ester	Others	Others	6114-21-2	3	7.79016e+06	6.78898e+06	7.58247e+06	4.32766e+06	2.99256e+06	3.95223e+06	11130.4	15960.3	20826.3	3.57224e+06	3.07972e+06	3.05078e+06	-	-	-	-
MW0168670	277.22	135.11	276.209	C18H28O2	[M+H]+	9,12-Octadecadiynoic Acid	Lipids	Free fatty acids	2012-14-8	3	7.2356e+06	8.57918e+06	7.61315e+06	2.35072e+06	1.46181e+07	1.94896e+06	1.5398e+07	7.36131e+06	3.3021e+07	1.28335e+07	1.44123e+07	1.40133e+07	-	-	-	-
Lmyn007883	287.22	287.22	288.23	C16H32O4	[M-H]-	9,16-Dihydroxypalmitic acid	Lipids	Free fatty acids	38076-49-2	3	347677	235283	194468	7.23477e+06	5.9069e+06	7.4765e+06	8.66853e+06	1.69818e+07	1.33136e+07	5.02135e+06	4.98283e+06	4.97099e+06	-	-	-	-
mws1060	267.07	135.03	268.081	C10H12N4O5	[M-H]-	9-(Arabinosyl)hypoxanthine	Nucleotides and derivatives	Nucleotides and derivatives	7013-16-3	1	1.51574e+06	2.22477e+06	780097	257974	338044	306253	2.77766e+07	1.36194e+08	4.09154e+07	2.45679e+07	2.23229e+07	2.23739e+07	-	-	-	-
Wcjp001256	268.1	136.06	267.097	C10H13N5O4	[M+H]+	9-Alpha-Ribofuranosyladenine*	Nucleotides and derivatives	Nucleotides and derivatives	-	1	1.34705e+06	2.5656e+06	1.1174e+06	1.90194e+07	4.48316e+07	1.90712e+07	395297	6.0189e+06	314530	9.80651e+06	9.15848e+06	9.01459e+06	-	-	-	-
Zmsp001773	268.11	136.07	267.097	C10H13N5O4	[M+H]+	9-Arabinosyladenine*	Nucleotides and derivatives	Nucleotides and derivatives	-	1	1.45833e+06	2.68172e+06	1.11629e+06	1.85545e+07	4.26137e+07	1.795e+07	414955	6.06512e+06	336074	9.9554e+06	9.34524e+06	9.15539e+06	-	-	-	-
MWS1894	183.08	98.98	182.073	C13H10O	[M+H]+	9-Fluorenol	Others	Others	1689-64-1	3	404524	361332	447792	421566	443105	383795	1.81636e+06	1.56702e+06	1.34153e+06	1.01109e+06	983676	1.0514e+06	-	-	-	-
MWS80006	311.22	293.21	312.23	C18H32O4	[M-H]-	9-Hydroperoxy-9Z,11E-Octadecadienoic Acid	Lipids	Free fatty acids	-	1	7.22487e+06	1.0498e+07	2.70779e+06	289342	2.32679e+06	286909	160238	158916	165783	2.59727e+06	2.64155e+06	2.57686e+06	-	-	-	-
pmb2786	293.21	235.17	294.219	C18H30O3	[M-H]-	9-Hydroxy-10,12,15-octadecatrienoic acid*	Lipids	Free fatty acids	89886-42-0	2	130763	972041	128407	458132	6.10771e+06	316095	2.54508e+06	2.76621e+06	3.81227e+06	2.09225e+06	1.98633e+06	2.0084e+06	C16326	ko00592	C16326	-
Wcdp007427	293.211	237.149	292.204	C18H28O3	[M+H]+	9-Hydroxy-10E,14Z-Octadecadien-12-Ynoic Acid	Lipids	Free fatty acids	-	3	267201	291246	444904	33058.2	236434	17301.5	110388	216616	288105	116562	120088	138970	-	-	-	-
Zmyn004449	309.21	171.1	310.214	C18H30O4	[M-H]-	9-Hydroxy-12-oxo-10(E),15(Z)-octadecadienoic acid	Lipids	Free fatty acids	-	1	2.26725e+06	3.91589e+06	2.15125e+06	231404	3.84129e+06	195729	594040	3.49887e+06	1.26629e+06	2.57341e+06	2.67293e+06	2.62418e+06	C21923	ko00592,ko01110	C21923	-
pmn001689	311.223	223.172	312.23	C18H32O4	[M-H]-	9-Hydroxy-12-oxo-15(Z)-octadecenoic acid*	Lipids	Free fatty acids	-	1	210496	1.26324e+06	588828	543413	6.79113e+06	380658	130892	100871	220607	1.09495e+06	1.06735e+06	1.07251e+06	C21924	ko00592,ko01110	C21924	-
Rfmb087	311.22	293.21	312.23	C18H32O4	[M-H]-	9-Hydroxy-13-oxo-10-octadecenoic Acid	Lipids	Free fatty acids	-	3	8.91113e+06	1.28243e+07	9.75239e+06	5.12544e+06	1.48773e+08	4.14355e+06	2.5301e+06	1.87337e+06	4.50799e+06	3.15612e+07	3.04887e+07	2.97887e+07	-	-	-	-
WaYn010298	291.2	165.13	292.204	C18H28O3	[M-H]-	9-Hydroxyoctadeca-6,10,12,15-Tetraenoic Acid	Lipids	Free fatty acids	326492-79-9	1	437927	743014	282576	169641	167782	145738	48020	15159	37923.7	240348	244136	243317	-	-	-	-
zjbp111605	235.17	133.1	234.162	C15H22O2	[M+H]+	9-Hydroxyselina-3,11-dien-12-al	Terpenoids	Sesquiterpenoids	-	3	275049	240105	304795	1.97768e+06	2.75903e+06	2.15043e+06	1.6309e+06	1.6161e+06	2.49552e+06	885126	954972	833546	-	-	-	-
Wcdp007645	295.23	151.11	294.219	C18H30O3	[M+H]+	9-Oxo-10,12-Octadecadienoic Acid	Lipids	Free fatty acids	54665-32-6	2	5.78535e+06	6.63573e+06	6.99774e+06	1.3685e+06	1.40268e+07	1.22462e+06	2.02571e+06	921971	1.90704e+06	7.77441e+06	7.85758e+06	4.49008e+06	-	-	-	-
pmb2787	293.21	275.2	294.219	C18H30O3	[M-H]-	9-Oxo-10E,12Z-octadecadienoic acid*	Lipids	Free fatty acids	54232-59-6	2	636573	1.3933e+06	502835	563811	9.44151e+06	463357	734867	461273	2.70073e+06	1.65013e+06	1.45191e+06	1.53205e+06	C14766	ko00591	C14766	-
Hmqp005411	297.243	81.07	296.235	C18H32O3	[M+H]+	9-Oxo-12Z-Octadecenoic acid*	Lipids	Free fatty acids	112543-32-5	1	1.66367e+06	3.48062e+06	1.84527e+06	1.987e+06	2.24446e+07	1.04568e+06	664178	713657	1.03316e+06	5.32351e+06	4.97638e+06	5.19749e+06	-	-	-	-
Lmbn003524	171.1	99.08	172.11	C9H16O3	[M-H]-	9-Oxononanoic acid	Organic acids	Organic acids	2553-17-5	3	142843	156601	139904	125447	596685	74785.3	33301.9	64603.4	76845.5	218579	204887	221581	C16322	ko00592,ko01110	C16322	-
Wcdp007789	295.23	81.07	294.219	C18H30O3	[M+H]+	9-Oxooctadeca-10,12-Dienoic Acid	Lipids	Free fatty acids	-	2	1.96489e+06	3.06439e+06	1.97512e+06	1.04146e+06	3.28436e+07	787925	1.45847e+06	829127	1.7977e+06	5.52776e+06	5.99214e+06	5.87296e+06	-	-	-	-
Wcjp001032	269.09	137.05	268.081	C10H12N4O5	[M+H]+	9-[(2S,3S,4S,5R)-3,4-dihydroxy-5-(hydroxymethyl)oxolan-2-yl]-1H-purin-6-one	Alkaloids	Alkaloids	-	3	1.24631e+06	1.34711e+06	482779	132532	192287	293297	7.85698e+06	4.90165e+07	1.69735e+07	1.12548e+07	1.05595e+07	1.1295e+07	-	-	-	-
MW0015391	295.23	249.22	296.235	C18H32O3	[M-H]-	9R-hydroxy-10E,12Z-octadecadienoic acid	Lipids	Free fatty acids	10075-11-3	3	1.24904e+06	1.62084e+06	1.2089e+06	1.29549e+06	816670	1.29716e+06	8822.53	5546.94	2991.48	634124	803184	654930	-	-	-	-
Zmjn004133	311.22	293.21	312.23	C18H32O4	[M-H]-	9S-Hydroperoxy-10E,12Z-octadecadienoic acid	Lipids	Free fatty acids	5502-91-0	3	2.71506e+06	5.66027e+06	4.03062e+06	4.39575e+06	1.50421e+08	3.70687e+06	1.85294e+06	1.83135e+06	4.09351e+06	2.81366e+07	2.90293e+07	2.77765e+07	C14827	ko00591,ko01100	C14827	-
Rfmb091	295.23	195.14	296.235	C18H32O3	[M-H]-	9S-Hydroxy-10E,12Z-octadecadienoic acid*	Lipids	Free fatty acids	15514-85-9	1	1.98927e+06	2.60356e+06	2.83548e+06	930996	2.1697e+06	736971	4.00268e+06	2.16498e+06	4.42536e+06	2.68195e+06	2.65562e+06	2.60291e+06	C14767	ko00591,ko03320	C14767	-
MW0017099	291.2	195.14	292.204	C18H28O3	[M-H]-	9s,13r-12-Oxophytodienoic Acid	Lipids	Free fatty acids	71606-07-0	3	71349.1	56146.7	149911	10289.9	144000	12638.7	102580	73400.6	139018	63377.7	69120.8	75109.8	-	-	-	-
Lajp006725	319.23	149.1	318.219	C20H30O3	[M+H]+	Abieta-8,11,13-triene-3β,6β,12-triol	Terpenoids	Ditepenoids	-	3	130845	130979	170069	107276	101687	80014.9	111646	173458	191900	72129.8	68423.9	84010.2	-	-	-	-
Cmmn012997	301.22	301.22	302.225	C20H30O2	[M-H]-	Abietic acid	Terpenoids	Ditepenoids	514-10-3	3	145888	147420	171197	138801	141954	181599	151670	135287	113569	184506	203608	194199	C06087	ko00904,ko01100,ko01110	C06087	-
Smjp001258	219.11	132.08	218.106	C12H14N2O2	[M+H]+	Abrine	Alkaloids	Plumerane	526-31-8	3	93483.5	115414	84605.2	143030	106342	150651	127100	124352	163221	70147.2	158023	159659	C02983	-	C02983	-
Lmtn004049	263.13	204.12	264.136	C15H20O4	[M-H]-	Abscisic acid	Organic acids	Organic acids	21293-29-8	3	115371	149097	95389.7	49404.8	14111.4	40367.8	106728	122790	114721	97729.6	32689.2	94843.7	C06082	ko00906,ko01060,ko01062,ko01070,ko01100,ko01110,ko04075	C06082	-
MW0144200	341.1	267.07	282.085	C12H14N2O6	[M+CH3COO]-	Abu-Ala-OH	Amino acids and derivatives	Amino acids and derivatives	-	3	3.30972e+06	2.76647e+06	2.71824e+06	26559	24851.7	19355.2	1.39979e+06	1.35768e+06	1.76322e+06	884095	874862	897168	-	-	-	-
MW0144208	341.08	281.14	342.089	C14H18N2O6S	[M-H]-	Abu-Met-OH	Amino acids and derivatives	Amino acids and derivatives	-	3	58947.2	73350.4	89656.7	135928	171934	138807	209363	225199	153210	116512	117944	125076	-	-	-	-
mws0051	285.08	242.05	284.068	C16H12O5	[M+H]+	Acacetin*	Flavonoids	Flavones	480-44-4	1	4.85557e+07	3.73219e+07	8.54051e+07	181296	68565	80652.5	51048	22264	22185.8	2.40121e+07	2.36533e+07	2.34957e+07	C01470	ko00944	C01470	-
pmp000573	447.13	285.08	446.121	C22H22O10	[M+H]+	Acacetin-7-O-galactoside	Flavonoids	Flavones	-	3	606357	142185	342832	297882	188147	224694	179521	256301	277223	140673	106722	89960.8	-	-	-	-
pmp001288	593.19	285.08	592.179	C28H32O14	[M+H]+	Acacetin-7-O-rutinoside (Linarin)	Flavonoids	Flavones	480-36-4	3	96814.6	79185.3	95104.6	94359.8	87115.1	74080	73288.1	54647.5	109979	80363.8	65991.1	87994.5	-	-	-	-
MWS0435	150.056	93.0401	151.063	C8H9NO2	[M-H]-	Acetaminophen	Alkaloids	Phenolamine	103-90-2	3	91378.6	101817	7783.55	66490.1	111805	90930.1	56640.5	85819	51525.7	16303	39437.2	27999.3	C06804	ko04976	C06804	-
pmf0319	195.07	137.02	196.074	C10H12O4	[M-H]-	Acetosyringone	Others	Ketone compounds	2478-38-8	3	186747	44766.9	38293.4	108770	60250.3	127611	65656.3	165773	118229	39546.1	49069.4	44698	C10664	-	C10664	-
Wagp003518	338.12	176.07	337.116	C16H19NO7	[M+H]+	Acetoxyindole N-Glucoside	Alkaloids	Plumerane	-	2	164434	325301	78149.8	3.30729e+06	4.03607e+06	5.96185e+06	2.97454e+06	2.07942e+06	3.12517e+06	1.11876e+06	1.06955e+06	1.38073e+06	-	-	-	-
pmb0130	203.12	144.08	202.111	C12H14N2O	[M+H]+	Acetryptine	Alkaloids	Plumerane	3551-18-6	3	3.20099e+06	1.12649e+06	3.3448e+06	1.17091e+06	1.93123e+06	1.12594e+06	130406	191462	164755	829895	827825	864242	-	-	-	-
Wccp005403	314.14	177.06	313.131	C18H19NO4	[M+H]+	Acetyl-Caranine*	Alkaloids	Alkaloids	-	1	4.01665e+07	9.75381e+07	1.97517e+07	6.52118e+07	7.39139e+06	6.01289e+07	26478.1	16434.9	28349.1	3.18976e+07	3.08733e+07	3.03989e+07	-	-	-	-
Smcn001947	623.2	161.03	624.205	C29H36O15	[M-H]-	Acteoside; Verbascoside*	Phenolic acids	Phenolic acids	61276-17-3	3	36352.4	43945.4	49409.6	28309.9	31507	23234.6	18377.2	16172.2	19414.5	20030.3	12784.5	17641.1	C10501	-	C10501	-
MWSHC2054	136.06	119.04	135.054	C5H5N5	[M+H]+	Adenine	Nucleotides and derivatives	Nucleotides and derivatives	73-24-5	3	173022	412267	131307	2.32797e+06	2.68898e+06	1.98709e+06	187869	143901	212741	810087	895096	870077	C00147	ko00230,ko00908,ko01100,ko01110,ko01232	C00147	-
Zmjn001030	346.06	211	347.063	C10H14N5O7P	[M-H]-	Adenosine 2'-Phosphate	Nucleotides and derivatives	Nucleotides and derivatives	130-49-4	3	825764	1.0119e+06	727257	4.07063e+06	1.34451e+07	4.90666e+06	2.07517e+06	2.17148e+06	1.10218e+06	3.43295e+06	3.4865e+06	3.51179e+06	C00946	-	C00946	-
pme2117	426.02	158.93	427.029	C10H15N5O10P2	[M-H]-	Adenosine 5'-diphosphate	Nucleotides and derivatives	Nucleotides and derivatives	58-64-0	3	1.23677e+06	1.24696e+06	1.93818e+06	539403	120676	644321	394600	506431	532072	297496	311599	278677	C00008	ko00190,ko00195,ko00230,ko00908,ko01100,ko01110,ko01232,ko01240,ko04068,ko04080,ko04142,ko04152,ko04611,ko04714,ko04742,ko04924,ko05012,ko05014,ko05022	C00008	-
pmb0981	348.07	136.06	347.063	C10H14N5O7P	[M+H]+	Adenosine 5'-monophosphate	Nucleotides and derivatives	Nucleotides and derivatives	61-19-8	3	3.5051e+07	2.8301e+07	3.04314e+07	5.4036e+07	5.64169e+07	7.12133e+07	1.4627e+07	1.45941e+07	2.25262e+07	1.9694e+07	2.06722e+07	1.8239e+07	C00020	ko00230,ko00908,ko01060,ko01065,ko01070,ko01100,ko01110,ko01232,ko01240,ko01523,ko04022,ko04024,ko04068,ko04150,ko04151,ko04152,ko04211,ko04740,ko04742,ko04923,ko04924,ko04925,ko04927,ko04928,ko04934,ko05012,ko05022,ko05032	C00020	-
pme0230	268.1	136.06	267.097	C10H13N5O4	[M+H]+	Adenosine*	Nucleotides and derivatives	Nucleotides and derivatives	58-61-7	1	1.28904e+06	2.56403e+06	1.01238e+06	1.77413e+07	4.30487e+07	1.75094e+07	433411	5.80318e+06	316428	9.74371e+06	9.11609e+06	8.96081e+06	C00212	ko00230,ko01100,ko01232,ko02010,ko04022,ko04024,ko04071,ko04080,ko04270,ko04923,ko04924,ko05012,ko05032,ko05034	C00212	-
mws0208	145.051	101.061	146.058	C6H10O4	[M-H]-	Adipic Acid*	Organic acids	Organic acids	124-04-9	3	2.25567e+06	2.30455e+06	2.71434e+06	2.24429e+06	1.61726e+06	1.28077e+06	990341	733285	1.29794e+06	1.93361e+06	1.94522e+06	1.86821e+06	C06104	ko00930,ko01100,ko01120,ko01220	C06104	-
pmb0501	131.13	114.1	130.122	C5H14N4	[M+H]+	Agmatine	Alkaloids	Alkaloids	306-60-5	3	1.80696e+06	621410	301926	341672	417656	294034	145257	573076	276441	4.04946e+06	3.94035e+06	3.75858e+06	C00179	ko00330,ko00999,ko01100,ko01110	C00179	-
pme0128	159.077	88.0405	160.085	C6H12N2O3	[M-H]-	Ala-Ala*	Amino acids and derivatives	Amino acids and derivatives	1948-31-8	2	377473	420461	137213	49236.3	100968	75045.4	84033.8	142922	74694.8	190455	163787	199478	-	-	-	-
Lcsp001929	332.18	173.09	331.174	C14H25N3O6	[M+H]+	Ala-Glu-Leu	Amino acids and derivatives	Amino acids and derivatives	-	3	259991	291459	143936	267565	251082	287812	161070	260597	470300	262498	281830	261397	-	-	-	-
MWS201476	227.11	110.07	226.107	C9H14N4O3	[M+H]+	Ala-His	Amino acids and derivatives	Amino acids and derivatives	3253-17-6	3	285215	346207	257881	626230	291662	343605	154180	605898	202387	304918	341435	365777	-	-	-	-
Lcsp001337	274.18	86.1	273.169	C12H23N3O4	[M+H]+	Ala-Ile-Ala	Amino acids and derivatives	Amino acids and derivatives	-	2	1.30871e+06	1.68354e+06	863611	578971	478846	652826	141486	299089	194185	701117	658745	698934	-	-	-	-
Lcsp001369	318.17	157.13	317.159	C13H23N3O6	[M+H]+	Ala-Ile-Asp	Amino acids and derivatives	Amino acids and derivatives	-	2	578038	126518	188389	88990.6	75178.6	96031.4	145386	220690	124113	160656	175712	190291	-	-	-	-
Lcsp003132	316.22	157.13	315.216	C15H29N3O4	[M+H]+	Ala-Ile-Leu	Amino acids and derivatives	Amino acids and derivatives	-	3	119948	70290.7	257508	96655.3	80182.5	117132	222197	273042	260901	246941	260438	233562	-	-	-	-
Lcsp001437	332.18	86.1	331.174	C14H25N3O6	[M+H]+	Ala-Leu-Glu	Amino acids and derivatives	Amino acids and derivatives	-	2	522792	409090	202663	703591	454002	603352	487423	949100	1.16834e+06	743756	685605	774572	-	-	-	-
MW0144704	280.13	149.03	257.138	C11H19N3O4	[M+Na]+	Ala-Pro-Ala	Amino acids and derivatives	Amino acids and derivatives	-	3	86112.3	99891.1	230213	190694	149582	179796	223658	248392	305762	203764	169145	147317	-	-	-	-
Lcsp000520	187.11	70.07	186.1	C8H14N2O3	[M+H]+	Alanylproline	Amino acids and derivatives	Amino acids and derivatives	13485-59-1	3	1.58326e+06	1.80577e+06	1.29152e+06	1.02772e+06	1.81319e+06	957399	1.39552e+06	1.34378e+06	1.52891e+06	1.47024e+06	1.45895e+06	1.42371e+06	-	-	-	-
MWS0205	157.04	97	158.044	C4H6N4O3	[M-H]-	Allantoin	Organic acids	Organic acids	97-59-6	3	986908	715668	436694	230710	210832	314367	337139	387696	430192	399469	392633	343522	C01551	-	C01551	-
MWSslk235	181.07	59.01	182.079	C6H14O6	[M-H]-	Allitol	Others	Saccharides	488-44-8	1	1.30577e+07	1.39394e+07	1.68889e+07	3.42139e+06	6.55817e+06	5.48707e+06	7.6877e+07	9.11959e+07	7.64619e+07	3.53789e+07	3.42586e+07	3.55905e+07	-	-	-	-
Hmcp009386	271.1	147.05	270.089	C16H14O4	[M+H]+	Alloimperatorin	Lignans and Coumarins	Coumarins	642-05-7	3	567830	567236	705509	766408	257866	615618	370384	486350	557816	258665	243352	241315	C09053	-	C09053	-
pme1173	137.05	110.03	136.038	C5H4N4O	[M+H]+	Allopurinol	Nucleotides and derivatives	Nucleotides and derivatives	315-30-0	3	4.25231e+06	7.25251e+06	847260	374649	354285	457510	3.53662e+07	5.63694e+06	4.95333e+07	1.26278e+07	1.31909e+07	1.34229e+07	-	-	-	-
pme3351	144.07	126.06	145.074	C6H11NO3	[M-H]-	Allysine(6-Oxo DL-Norleucine)	Amino acids and derivatives	Amino acids and derivatives	1962-83-0	3	2.49379e+06	2.30047e+06	607249	96844.2	121126	86334.8	56951.1	21093.2	61223.3	622888	624966	693556	C04076	ko00300,ko00310,ko00960,ko01060,ko01064,ko01100,ko01110,ko01120,ko01230	C04076	-
Zmdn006929	255.07	213.06	256.074	C15H12O4	[M-H]-	Aloe-Emodin-9-Anthrone	Quinones	Anthraquinone	6247-99-0	2	64112.9	36972.8	934437	1234.52	2817.31	93756.6	259390	342010	313758	127215	125378	122521	C16760	-	C16760	-
MWSslk036	271.1	167.05	270.089	C16H14O4	[M+H]+	Alpinetin	Flavonoids	Flavanones	36052-37-6	3	87596.5	42903.6	5.42431e+06	645360	1.07501e+06	630478	1.27391e+06	1.34308e+06	1.70817e+06	561499	560458	569750	-	-	-	-
Lmtn004697	263.13	219.14	264.136	C15H20O4	[M-H]-	Ambrosic acid	Terpenoids	Sesquiterpenoids	6617-14-7	3	2.5457e+06	1.79211e+06	1.51005e+06	33564.5	528343	241946	1.25389e+06	1.19975e+06	1.7114e+06	820641	783791	781810	-	-	-	-
FDATN01262	193.06	132.05	194.069	C9H10N2O3	[M-H]-	Aminohippuric acid	Amino acids and derivatives	Amino acids and derivatives	61-78-9	3	332434	340849	295127	250673	189405	162442	359783	261431	355084	134773	106097	158808	-	-	-	-
pme3096	118.01	74.02	119.022	C3H5NO4	[M-H]-	Aminomalonic acid	Organic acids	Organic acids	1068-84-4	3	8.14968e+06	7.12586e+06	3.23351e+06	4.83384e+06	5.44911e+06	4.91017e+06	614051	886838	1.61155e+06	4.19596e+06	4.01611e+06	4.01129e+06	C00872	-	C00872	-
Lacp003788	369.12	177.06	368.111	C17H20O9	[M+H]+	Amurenlaetone A*	Phenolic acids	Phenolic acids	-	3	219040	139393	222409	436782	742198	755936	384484	487099	602920	289059	272506	279126	-	-	-	-
Lacp003271	369.12	177.06	368.111	C17H20O9	[M+H]+	Amurenlaetone B*	Phenolic acids	Phenolic acids	-	1	141728	163167	448667	208619	85022.4	236360	236628	261936	280658	122416	122603	120538	-	-	-	-
MWSmce664	163.12	118.07	162.116	C10H14N2	[M+H]+	Anabasine	Alkaloids	Pyridine alkaloids	13078-04-1	3	1.13944e+06	1.46286e+06	107053	7889.97	21673.5	32139	276510	170132	249521	499809	420191	454822	C06180	ko00960,ko01064,ko01110	C06180	-
YC512112	325.18	163.12	324.168	C16H24O5N2	[M+H]+	Anabasine-glucoside	Alkaloids	Pyridine alkaloids	-	3	676754	689115	802849	589099	640086	550647	192747	172797	160298	464621	491838	431572	-	-	-	-
Lmyp003934	349.27	123.08	348.266	C22H36O3	[M+H]+	Anacardic acid	Organic acids	Organic acids	16611-84-0	3	51651.2	41294.6	65725.7	58767.8	64899.5	48318.9	79736.4	49773.7	35866.7	58394.7	63970.1	100325	C10759	-	C10759	-
mws1683	349.2	287.21	350.209	C20H30O5	[M-H]-	Andrographolide	Terpenoids	Ditepenoids	5508-58-7	3	807564	736338	1.59957e+06	1.40586e+06	439878	1.20943e+06	134347	124889	122769	393606	411973	412697	C20214	-	C20214	-
Lmtn002233	327.11	165.05	328.116	C15H20O8	[M-H]-	Androsin	Phenolic acids	Phenolic acids	531-28-2	1	252118	218825	285875	1.95335e+06	3.38625e+06	1.89681e+06	106431	33802.5	26402.6	592957	645707	587032	-	-	-	-
Qmyp101308	221.19	95.08	220.183	C15H24O	[M+H]+	Anhydro-β-rotunol	Terpenoids	Sesquiterpenoids	-	3	2.4942e+06	1.6476e+06	5.48654e+06	101404	2.27709e+06	156903	1.66963e+06	864342	1.71393e+06	1.77908e+06	1.53408e+06	1.63878e+06	-	-	-	-
pmb2654	460.15	117.9	461.153	C19H27NO12	[M-H]-	Anthranilate-1-O-Sophoroside	Phenolic acids	Phenolic acids	-	3	308169	425176	696694	3.28197e+06	6.27211e+06	3.49122e+06	7.88862e+06	6.18825e+06	8.21255e+06	1.95881e+06	1.55698e+06	2.16924e+06	-	-	-	-
mws1078	138.06	92.05	137.048	C7H7NO2	[M+H]+	Anthranilic Acid	Phenolic acids	Phenolic acids	118-92-3	3	258944	216132	170661	223689	109418	147414	271757	79996	166777	151946	142546	180052	C00108	ko00380,ko00400,ko00405,ko00621,ko00627,ko00996,ko00997,ko00998,ko00999,ko01060,ko01061,ko01063,ko01070,ko01100,ko01110,ko01120,ko01220,ko01230,ko07110	C00108	-
MWSmce329	185.08	125.06	184.074	C9H12O4	[M+H]+	Antiarol; 3,4,5-Trimethoxyphenol	Phenolic acids	Phenolic acids	642-71-7	3	522984	363034	318151	283188	340940	319690	42686.2	8441.97	74102.4	268603	287167	276472	C10765	-	C10765	-
Wbsp000219	725.19	725.19	724.179	C39H32O14	[M+H]+	Apigenin-4'-O-(2'',6''-di-O-p-coumaroyl)glucoside	Flavonoids	Flavones	-	3	3.03548e+07	3.44977e+07	5.5263e+06	4.51309e+06	2.68648e+06	4.79615e+06	476546	947111	3.29793e+06	9.59316e+06	9.6224e+06	9.56659e+06	-	-	-	-
Lmtp002942	535.14	499.12	534.137	C25H26O13	[M+H]+	Apigenin-6,8-di-C-arabinoside*	Flavonoids	Flavones	-	1	1.69357e+06	965289	1.63598e+06	3.17762e+06	332016	1.74011e+06	88070.2	68018.9	75343.4	903373	1.07271e+06	1.17683e+06	-	-	CM00084	MetMap104
Lmtp002474	565.16	427.1	564.148	C26H28O14	[M+H]+	Apigenin-6-C-(2''-glucosyl)arabinoside	Flavonoids	Flavones	-	1	972282	744119	1.36883e+06	1.7949e+06	542815	905044	228838	156239	346710	821619	673227	779242	-	-	CM00083	MetMap104
Lmtp002822	535.14	499.12	534.137	C25H26O13	[M+H]+	Apigenin-6-C-arabinoside-8-C-xyloside*	Flavonoids	Flavones	-	1	1.49256e+06	864161	1.76559e+06	3.12858e+06	357245	1.58716e+06	1.07815e+06	986623	1.41432e+06	893741	967754	1.0766e+06	-	-	CM00086	MetMap104
mws1434	431.1	311.05	432.106	C21H20O10	[M-H]-	Apigenin-6-C-glucoside (Isovitexin)	Flavonoids	Flavones	38953-85-4	3	289032	288404	495187	1.03635e+06	756083	608694	862028	794043	1.00256e+06	786269	694224	664052	C01714	ko00944	C01714	MetMap104
Zbsp004060	535.14	481.11	534.137	C25H26O13	[M+H]+	Apigenin-6-C-xyloside-8-C-arabinoside	Flavonoids	Flavones	-	1	2.00057e+06	1.13781e+06	1.84104e+06	3.74691e+06	361888	2.02557e+06	51001.6	28125.9	69512.8	1.2051e+06	1.21799e+06	1.12241e+06	-	-	-	-
MWSHY0189	433.113	271.066	432.106	C21H20O10	[M+H]+	Apigenin-7-O-glucoside(Cosmosiin)*	Flavonoids	Flavones	578-74-5	3	507901	415509	147111	472012	334786	267163	92246.6	48707.3	81289.6	198073	127089	125833	C04608	ko00944	C04608	-
Lmtp002642	565.16	457.11	564.148	C26H28O14	[M+H]+	Apigenin-8-C-(2''-glucosyl)arabinoside	Flavonoids	Flavones	-	1	286642	163532	429842	466345	149815	254771	146663	44154.6	143408	214571	211990	257046	-	-	CM00082	MetMap104
MWSHY0181	433.113	313.072	432.106	C21H20O10	[M+H]+	Apigenin-8-C-Glucoside (Vitexin)	Flavonoids	Flavones	3681-93-4	3	474046	508056	536442	500285	437789	480510	446231	240429	416738	417968	434481	442952	C01460	ko00941,ko00944	C01460	MetMap104
MWS20151	271.06	153.02	270.053	C15H10O5	[M+H]+	Apigenin; 4',5,7-Trihydroxyflavone	Flavonoids	Flavones	520-36-5	3	306042	153528	173624	367853	151420	281987	199749	182797	237217	154717	63543.3	154323	C01477	ko00941,ko00943,ko00944,ko00946,ko01061,ko01100,ko01110	C01477	MetMap104
Lmhn004976	299.06	284.02	300.063	C16H12O6	[M-H]-	Aracarpene 2*	Flavonoids	Isoflavones	-	2	115273	93970.4	277901	60239.8	23428.4	11943.9	81699.9	186906	183873	59131	66646.1	65540.8	-	-	-	-
MWSmce675	271.08	108.02	272.09	C12H16O7	[M-H]-	Arbutin	Phenolic acids	Phenolic acids	497-76-7	3	1.79138e+06	2.92905e+06	4.63519e+06	5.50052e+06	3.77608e+06	3.14279e+06	5.12235e+06	4.01746e+06	3.99991e+06	5.30206e+06	2.94606e+06	2.22974e+06	C06186	ko00010,ko02060	C06186	-
Zmdp000292	189.14	70.07	188.127	C7H16N4O2	[M+H]+	Arginine methyl ester*	Amino acids and derivatives	Amino acids and derivatives	-	2	9.70078e+06	1.53946e+07	8.53466e+06	2.25283e+06	4.62829e+06	3.29912e+06	421705	322249	508485	4.63013e+06	4.50701e+06	4.42232e+06	-	-	-	-
pmb2657	289.12	131.08	290.123	C10H18N4O6	[M-H]-	Argininosuccinic acid	Organic acids	Organic acids	2387-71-5	3	126135	117248	197197	449786	1.04418e+06	556241	233824	140079	372449	319360	367270	364260	C03406	ko00220,ko00250,ko01100,ko01110,ko01230	C03406	-
mws1094	287.06	259.07	288.063	C15H12O6	[M-H]-	Aromadendrin (Dihydrokaempferol)	Flavonoids	Flavanonols	480-20-6	1	3.12642e+06	1.23221e+06	4.21341e+06	10846	14697.3	54714.9	1.32177e+06	1.30572e+06	1.67665e+06	1.00566e+06	981490	886770	C00974	ko00941,ko00946,ko01061,ko01100,ko01110	C00974	-
Lmtn002796	449.11	287.06	450.116	C21H22O11	[M-H]-	Aromadendrin-7-O-glucoside	Flavonoids	Flavanonols	28189-90-4	3	84779.1	95587.9	140816	119378	119795	89169.5	80961.1	86301.2	90347.9	126708	96336.5	105255	-	-	-	-
Hmcn007243	263.13	219.13	264.136	C15H20O4	[M-H]-	Artemisiifolin	Terpenoids	Sesquiterpenoids	26931-87-3	3	2.66265e+06	1.85964e+06	1.53348e+06	34864.1	540916	254602	1.25389e+06	1.19975e+06	1.7114e+06	816183	785928	791047	C09304	-	C09304	-
Ybnn006457	301.07	151	302.079	C16H14O6	[M-H]-	Artocarpanone	Flavonoids	Flavanones	-	3	25622	21332.5	40896	30562.2	17253.4	7233.62	26782	21785.7	24448	19248	13284.2	11626.9	-	-	-	-
Wcjp001060	284.1	152.06	283.084	C16H13NO4	[M+H]+	Asiaticumine A	Alkaloids	Alkaloids	-	3	628579	1.39496e+06	361240	7.04175e+06	2.80118e+07	5.55941e+06	5.46162e+06	1.38716e+07	6.29203e+06	8.67174e+06	8.29965e+06	7.82537e+06	-	-	-	-
MWS201388	246.11	141.07	245.101	C9H15N3O5	[M+H]+	Asn-Hyp	Amino acids and derivatives	Amino acids and derivatives	844640-50-2	3	1.13338e+06	805572	1.43852e+06	90371.6	99837.4	106497	2.70989e+06	2.50882e+06	2.93231e+06	1.54941e+06	1.58458e+06	1.76116e+06	-	-	-	-
MWS201391	246.15	166.09	245.138	C10H19N3O4	[M+H]+	Asn-Ile	Amino acids and derivatives	Amino acids and derivatives	438533-59-6	3	1.13986e+06	988198	1.17043e+06	981071	345094	605600	376060	769024	318325	797171	778593	789494	-	-	-	-
Lcsp001308	361.17	200.14	360.164	C14H24N4O7	[M+H]+	Asn-Ile-Asp	Amino acids and derivatives	Amino acids and derivatives	-	3	406426	387513	296789	44491.1	63329.8	31292.5	201205	224170	264816	201238	86477.5	208386	-	-	-	-
MWS201449	246.14	141.1	245.138	C10H19N3O4	[M+H]+	Asn-Leu	Amino acids and derivatives	Amino acids and derivatives	22601-71-4	3	1.82628e+06	1.5025e+06	1.95723e+06	1.08396e+06	370168	645063	1.2467e+06	1.33618e+06	1.57373e+06	1.34284e+06	1.26755e+06	1.41873e+06	-	-	-	-
MWS201408	263.09	136.04	262.08	C9H14N2O7	[M+H]+	Asp-Glu	Amino acids and derivatives	Amino acids and derivatives	6157-06-8	3	952438	827567	432813	572009	485619	602983	106463	131136	119348	398746	445464	455566	-	-	-	-
Zbqp003309	360.21	201.12	359.206	C16H29N3O6	[M+H]+	Asp-Ile-Leu	Amino acids and derivatives	Amino acids and derivatives	-	3	165501	379437	63938.6	517232	135151	1.18038e+06	4864.67	63042.4	40167.1	151104	419855	389569	-	-	-	-
MW0146363	265.08	143.02	264.078	C9H16N2O5S	[M+H]+	Asp-Met	Amino acids and derivatives	Amino acids and derivatives	-	3	1.32969e+06	1.55276e+06	1.42468e+06	152708	157060	146122	843477	915489	855245	878922	992781	968952	-	-	-	-
Lcsp002752	378.17	185.09	377.159	C18H23N3O6	[M+H]+	Asp-Pro-Phe	Amino acids and derivatives	Amino acids and derivatives	-	2	485117	549752	408664	140889	81851.7	131651	206082	217530	299895	269327	292848	307089	-	-	-	-
Lmhn010314	233.15	217.12	234.162	C15H22O2	[M-H]-	Aspergillusene A	Terpenoids	Sesquiterpenoids	-	3	85019.7	101927	112306	143208	94498	125334	113295	73645.8	69078.7	97508.9	104235	94498.2	-	-	-	-
Wcgn008207	223.1	179.11	224.105	C12H16O4	[M-H]-	Aspidinol	Others	Others	519-40-4	2	637886	663084	1.21348e+06	1.707e+06	1.31024e+06	1.57099e+06	1.01246e+06	1.56338e+06	1.76777e+06	620341	598484	571600	-	-	-	-
Qmzp101807	343.15	163.07	342.147	C20H22O5	[M+H]+	Avicennol*	Lignans and Coumarins	Coumarins	56110-68-0	1	337946	273055	338315	392984	380395	297667	385753	328895	257242	398709	255165	342590	-	-	-	-
Lmdp003808	317.07	302.04	316.058	C16H12O7	[M+H]+	Azaleatin (5-O-Methylquercetin)	Flavonoids	Flavonols	529-51-1	3	461138	395628	494570	463826	472220	436436	445434	192480	484029	381235	338622	389048	C10022	-	C10022	-
Lmdp003171	463.12	317.07	462.116	C22H22O11	[M+H]+	Azalein (Azaleatin-3-O-rhamnoside)	Flavonoids	Flavonols	29028-02-2	3	196057	179279	198344	222264	50274.9	52088.7	46361.1	12198.7	22845.3	67239.7	62648.8	81767.8	-	-	-	-
mws0237	187.1	125.1	188.105	C9H16O4	[M-H]-	Azelaic acid	Organic acids	Organic acids	123-99-9	1	5.68222e+06	8.20227e+06	3.87213e+06	2.00069e+06	1.92764e+07	858045	2.16864e+06	2.03619e+06	4.76554e+06	5.43193e+06	5.20369e+06	5.39436e+06	C08261	-	C08261	-
MWSmce331	102.05	56.05	101.048	C4H7NO2	[M+H]+	Azetidine-2-carboxylic acid	Alkaloids	Alkaloids	2517-04-6	3	8.41133e+06	6.99308e+06	1.01334e+07	6.72646e+06	4.8881e+06	6.91641e+06	1.28307e+07	1.26396e+07	1.09405e+07	9.58542e+06	8.93174e+06	8.92822e+06	C08267	-	C08267	-
mws0041	271.06	123.01	270.053	C15H10O5	[M+H]+	Baicalein	Flavonoids	Flavones	491-67-8	3	299710	200112	244139	173026	181161	200169	141037	236522	286026	98773.4	99133.8	87325	C10023	-	C10023	-
mws0052	447.09	271.06	446.085	C21H18O11	[M+H]+	Baicalin	Flavonoids	Flavones	21967-41-9	3	69037.3	80048.9	79205.1	33980.4	54700.1	72456.3	63715.6	21770.4	60575.2	75732	63809.7	58389.9	C10025	-	C10025	-
pmp000626	261.16	243.15	260.152	C15H20N2O2	[M+H]+	Baptifoline	Alkaloids	Quinorisidine alkaloids	732-50-3	3	190556	157118	158251	132039	169734	145849	777542	603996	481871	397644	402413	423588	C10755	-	C10755	-
MWS2027	129.03	69	128.022	C4H4N2O3	[M+H]+	Barbituric acid;Malonylurea;2,4,6-Pyrimidinetrione	Nucleotides and derivatives	Nucleotides and derivatives	67-52-7	3	2.16894e+07	2.12708e+07	2.78124e+07	1.58216e+07	1.06119e+07	1.57202e+07	4.0027e+07	2.66103e+07	2.64492e+07	2.31173e+07	2.58787e+07	2.40552e+07	C00813	ko00240,ko01100	C00813	-
pmb0069	122.06	105.03	121.053	C7H7NO	[M+H]+	Benzamide	Alkaloids	Alkaloids	55-21-0	3	558498	610472	559117	750222	509186	678945	719126	863874	1.36053e+06	785823	812796	756427	C09815	ko00627,ko01120	C09815	-
pme0241	123.04	79.05	122.037	C7H6O2	[M+H]+	Benzoic acid	Phenolic acids	Phenolic acids	65-85-0	3	903226	1.01738e+06	794301	515160	402680	336777	510538	493123	412257	1.26329e+06	1.23692e+06	1.46602e+06	C00180	ko00362,ko00621,ko00623,ko00627,ko00996,ko01063,ko01100,ko01110,ko01120,ko01220	C00180	-
MWSslk072	163.05	146.02	162.043	C8H6N2O2	[M+H]+	Benzoyleneurea	Alkaloids	Alkaloids	86-96-4	3	414126	579674	73277.2	35767.9	25164.6	21747.6	285090	343449	322483	140904	129545	149498	-	-	-	-
Lmhn004093	429.08	193.05	430.09	C21H18O10	[M-H]-	Benzoylferuloyltartaric acid	Phenolic acids	Phenolic acids	-	2	93148.2	58593.7	58048.2	48282.8	84315.6	55883.6	9616.32	8635.27	9042.74	26093.3	29257.3	23436.6	-	-	-	-
Lmhn003240	237.04	121.03	238.048	C11H10O6	[M-H]-	Benzoylmalic acid	Phenolic acids	Phenolic acids	22138-51-8	3	85736.2	80739.7	72559.9	37351.8	16211.3	126849	87095.1	58050.3	77788.2	39001.3	32584.8	54819.2	-	-	-	-
Labn003910	401.14	269.1	402.153	C18H26O10	[M-H]-	Benzyl β-primeveroside	Phenolic acids	Phenolic acids	-	2	35973.8	59837.4	45436.8	15032.7	20039.2	15274.3	32919.6	39353.1	31232.9	17349.3	16947.1	24535.3	-	-	-	-
MWSmce548	118.09	58.07	117.079	C5H11NO2	[M+H]+	Betaine	Alkaloids	Alkaloids	107-43-7	1	1.11888e+06	1.28128e+06	997211	31354	23836.6	33064.5	1.52293e+06	1.61592e+06	1.75091e+06	1.15461e+06	1.15205e+06	1.10093e+06	C00719	ko00260,ko01100,ko02010	C00719	-
mws1138	551.15	303.04	550.144	C24H26N2O13	[M+H]+	Betanin (Betanidin-5-O-glucoside)	Alkaloids	Plumerane	7659-95-2	3	133033	108254	163100	82202.8	125672	84221.1	107608	52800.5	81551.2	108941	69370	96248.1	C08540	ko00965,ko01100,ko01110	C08540	-
pme2266	245.1	227.08	244.088	C10H16N2O3S	[M+H]+	Biotin	Others	Vitamin	58-85-5	3	1.0699e+06	955069	1.25351e+06	199065	243518	203919	755565	396881	737618	600892	726573	663791	C00120	ko00780,ko01100,ko01240,ko02010,ko04977	C00120	-
Lmjp101401	535.2	287.05	534.189	C30H30O9	[M+H]+	Bismurrangatin	Lignans and Coumarins	Coumarins	-	3	133447	104196	148979	93257.4	85762.4	73952.5	112796	54304.2	122349	85827.3	102590	83614	-	-	-	-
Zjbn102543	475.18	179.07	476.183	C28H28O7	[M-H]-	Bletilols B	Others	Others	-	3	51525.3	37326.2	176409	283178	487968	263333	239974	266873	294235	123326	116935	123374	-	-	-	-
Zbjp009856	225.15	147.12	224.141	C13H20O3	[M+H]+	Bluemenol A	Terpenoids	Monoterpenoids	-	3	55202.2	122470	37691.2	1.47536e+06	2.08818e+06	1.31676e+06	515350	741699	772530	364587	353735	448970	-	-	-	-
Zmap007870	303.09	167.03	302.079	C16H14O6	[M+H]+	Blumeatin	Flavonoids	Flavanones	118024-26-3	3	210072	196787	439274	297882	188147	224694	179521	256301	277223	119491	117636	102383	-	-	-	-
Hmlp008487	211.17	81.07	210.162	C13H22O2	[M+H]+	Blumenol C	Terpenoids	Monoterpenoids	36151-02-7	3	3.06208e+06	4.65821e+06	1.68686e+06	233459	578799	181294	1.90172e+06	2.81265e+06	7.80193e+06	3.86974e+06	3.85854e+06	3.96431e+06	-	-	-	-
MWSmce193	284.13	130.07	283.132	C16H17N3O2	[M+H]+	Brevianamide F	Alkaloids	Plumerane	38136-70-8	2	65702	53588.6	41648.5	978003	953386	807675	931549	589227	741850	309569	355725	311720	C20563	ko00404,ko01100,ko01110	C20563	-
HJN090	433.11	271.06	434.121	C21H22O10	[M-H]-	Butin-7-O-glucoside*	Flavonoids	Flavanones	-	2	258245	442097	409102	28206.6	24177.3	45579.4	294410	356702	328890	125562	151758	142222	-	-	-	-
MWS1792	74.1	57.07	73.0891	C4H11N	[M+H]+	Butylamine	Alkaloids	Alkaloids	109-73-9	3	73801.4	47805.4	62289.5	86880.7	68420.3	93784.2	98807.1	102931	81558.6	77653	78406.2	71485.8	-	-	-	-
pmp001233	191.11	91.05	190.099	C12H14O2	[M+H]+	Butylphthalide	Others	Lactones	6066-49-5	3	231185	231995	201135	60625.4	47186.1	104985	568181	1.71153e+06	2.50941e+06	790179	763232	788751	C17854	-	C17854	-
mws2212	179.03	135.05	180.042	C9H8O4	[M-H]-	Caffeic acid	Phenolic acids	Phenolic acids	331-39-5	1	2.76656e+06	1.34221e+06	4.75138e+06	6.41313e+06	8.58955e+06	8.08477e+06	196402	215491	344888	2.22759e+06	1.96003e+06	2.07564e+06	C01197	ko00940,ko01061,ko01100,ko01110,ko01220	C01197	-
MWSCX015	165.05	91.05	164.047	C9H8O3	[M+H]+	Caffeic aldehyde	Phenolic acids	Phenolic acids	141632-15-7	1	1.46639e+06	1.70277e+06	1.82168e+06	1.7942e+06	3.08776e+06	2.42093e+06	1.00251e+06	627383	1.72751e+06	1.69875e+06	1.68364e+06	1.57716e+06	C10945	ko00940,ko01110	C10945	-
Zbfn002396	343.1	163.04	344.111	C15H20O9	[M-H]-	Caffeoyl-O-mannitol	Phenolic acids	Phenolic acids	-	1	178610	214418	150282	2.11153e+06	3.65187e+06	2.69161e+06	1.83722e+06	1.42453e+06	2.05964e+06	784642	783846	751994	-	-	-	-
Labn003679	327.11	147.05	328.116	C15H20O8	[M-H]-	Caffeyl alcohol 4-O-β-D-glucopyranoside	Phenolic acids	Phenolic acids	-	1	1.6718e+06	1.93547e+06	4.37057e+06	1.06653e+07	1.47345e+07	8.79493e+06	39595.1	50191	45970.6	4.48433e+06	4.33932e+06	4.36808e+06	-	-	-	-
pmp001196	160.1	98.06	159.089	C7H13NO3	[M+H]+	Calystegine A3	Alkaloids	Tropan alkaloids	131580-36-4	3	171524	185509	424112	286934	180664	228719	330855	320604	257015	119780	123917	135585	C10850	ko00960	C10850	-
Hmcp009963	180.14	123.07	180.138	C11H18NO+	[M]+	Candicine	Alkaloids	Phenolamine	6656-13-9	3	221317	234863	172110	22356.6	12763.7	14088.6	4674.09	1804.7	9540.46	73015.2	79592.1	66419.7	C10575	-	C10575	-
HJN016	623.24	460.18	624.247	C36H36N2O8	[M-H]-	Cannabisin D	Alkaloids	Alkaloids	-	3	1.37823e+06	2.42173e+06	1.68789e+06	695704	46337.5	628600	1.55787e+06	1.46447e+06	2.03954e+06	824494	821046	788124	C17908	-	C17908	-
pmp001253	625.25	488.17	624.247	C36H36N2O8	[M+H]+	Cannabisin F	Alkaloids	Phenolamine	163136-19-4	1	1.4213e+06	2.25946e+06	1.31404e+06	593782	60637.2	553491	1.45455e+06	1.49809e+06	2.05123e+06	703099	605703	706927	C17910	-	C17910	-
Yacn003968	206.08	147.04	207.089	C11H13NO3	[M-H]-	Cantleyine	Alkaloids	Alkaloids	30333-81-4	3	428828	748162	223051	2.23306e+06	744919	1.84696e+06	1.43639e+06	1.46047e+06	2.01823e+06	720183	614901	607198	C09933	-	C09933	-
Zmzp006646	317.07	302.04	316.058	C16H12O7	[M+H]+	Capillarisin	Others	Chromone	56365-38-9	3	80263.7	77662.5	148301	153011	131165	75409.8	84520.2	63764	82079.3	127530	122403	154314	C08999	-	C08999	-
Ladp003646	303.09	229.09	302.079	C16H14O6	[M+H]+	Carpusin*	Flavonoids	Other Flavonoids	83889-80-9	2	404629	466358	514425	470929	512443	391849	470322	284827	386527	387296	361362	380731	-	-	-	-
Smbn003459	287.05	153.01	288.063	C15H12O6	[M-H]-	Carthamidin	Flavonoids	Flavanones	479-54-9	3	325693	115904	362474	107276	101687	80014.9	100954	173830	190976	70892	78109.2	89433.8	-	-	-	-
Lhlp120627	195.14	67.05	194.131	C12H18O2	[M+H]+	Carvylacetate	Terpenoids	Monoterpenoids	97-42-7	3	165055	126410	111548	91008.8	2.7742e+06	86641.6	86005.5	122681	144758	368413	422455	435662	-	-	-	-
mws0355	441.08	169.01	442.09	C22H18O10	[M-H]-	Catechin gallate*	Flavonoids	Flavanols	130405-40-2	3	202731	282663	276298	383123	324421	356824	256939	262429	268197	277538	270590	271383	-	-	-	-
Zmgp005070	523.14	361.09	522.137	C24H26O13	[M+H]+	Centaurein	Flavonoids	Flavones	35595-03-0	3	2.6991e+06	2.97463e+06	3.14972e+06	2.96446e+06	3.15892e+06	2.4464e+06	2.6261e+06	1.40866e+06	2.62886e+06	2.89028e+06	2.383e+06	2.91364e+06	-	-	-	-
Lmfp006902	301.18	131.05	300.173	C19H24O3	[M+H]+	Centrolobol	Phenolic acids	Phenolic acids	30359-01-4	3	186767	134855	214538	87890.9	113420	80383	85941.9	103510	130771	63077.3	59087.9	60856.9	-	-	-	-
MWSHC20163	255.24	255.24	256.24	C16H32O2	[M-H]-	Cetostearic acid	Lipids	Free fatty acids	-	1	2.41207e+06	2.12249e+06	1.997e+06	1.63136e+06	1.4551e+06	1.51952e+06	125189	133154	182930	1.13013e+06	968155	972614	-	-	-	-
MWSmce210	183	67.02	184.001	C7H4O6	[M-H]-	Chelidonic acid	Organic acids	Organic acids	99-32-1	3	17603.8	69683.5	110722	889231	541504	1.40295e+06	1.08619e+06	1.03479e+06	1.08758e+06	520309	532848	231615	C08476	-	C08476	-
Lmln010291	391.284	345.277	392.293	C24H40O4	[M-H]-	Chenodeoxycholic acid*	Organic acids	Organic acids	474-25-9	3	1.20736e+07	1.48871e+07	1.02861e+07	4.00813e+06	3.77163e+06	3.34251e+06	2.78311e+07	2.48542e+07	2.29092e+07	1.43807e+07	1.52347e+07	1.53363e+07	C02528	ko00120,ko00121,ko01100,ko04976	C02528	-
mws0178	353.09	191.06	354.095	C16H18O9	[M-H]-	Chlorogenic acid (3-O-Caffeoylquinic acid)*	Phenolic acids	Phenolic acids	327-97-9	1	1.8984e+06	1.16383e+06	4.1745e+06	4.38407e+06	2.51326e+06	6.79383e+06	882405	790038	1.00697e+06	2.18113e+06	1.88431e+06	1.83546e+06	C00852	ko00940,ko00941,ko00945,ko01110	C00852	-
mws0179	367.1	190.9	368.111	C17H20O9	[M-H]-	Chlorogenic acid methyl ester	Phenolic acids	Phenolic acids	29708-87-0	2	5.39176e+06	3.95604e+06	1.04349e+07	829506	4.94517e+06	1.85352e+06	291777	238642	269196	3.05231e+06	2.81956e+06	2.97978e+06	-	-	-	-
Lmln008320	407.28	345.279	408.288	C24H40O5	[M-H]-	Cholic acid	Organic acids	Organic acids	81-25-4	3	59946	68318	75959.3	81980.7	61301	80717.9	70730.5	55103.6	85124.9	35962.2	32713.5	31420.9	C00695	ko00120,ko00121,ko01100,ko04976	C00695	-
pmb0484	104.11	60.08	104.107	C5H14NO+	[M]+	Choline	Alkaloids	Alkaloids	62-49-7	3	655818	697040	859910	3.788e+06	3.36187e+06	3.93566e+06	713126	1.11105e+06	1.62127e+06	2.09933e+06	2.06128e+06	2.05948e+06	C00114	ko00260,ko00552,ko00564,ko01100,ko02010,ko04725,ko04976,ko05231	C00114	-
mws0120	258.11	104.11	257.103	C8H20NO6P	[M+H]+	Choline Alfoscerate	Lipids	PC	28319-77-9	1	557299	316140	1.1492e+06	2.15499e+06	1.60175e+06	2.85913e+06	6.77383e+06	5.35664e+06	2.63381e+06	2.70892e+06	2.58132e+06	2.44501e+06	C00670	ko00564,ko00565,ko05231	C00670	-
Lmhp002832	549.16	411.11	548.153	C26H28O13	[M+H]+	Chrysin-6-C-arabinoside-8-C-glucoside	Flavonoids	Flavones	185145-33-9	3	161184	86074.4	199424	224698	57516.2	98988.5	23616.3	113078	51073.2	126198	81548.5	133545	-	-	-	-
Zbrn006627	461.106	299.056	462.116	C22H22O11	[M-H]-	Chrysoeriol-5-O-glucoside	Flavonoids	Flavones	-	3	111634	75719.9	69613.1	80546.2	57076.7	106635	39310	12226.9	43538	44447.8	40823.6	37079.1	-	-	-	-
Hmgp003641	593.18	447.13	592.179	C28H32O14	[M+H]+	Chrysoeriol-6-C-rhamnoside-7-O-rhamnoside	Flavonoids	Flavones	-	3	52225	47229.9	50488.8	23566.9	28184.1	28198.1	49606.6	17513.8	35628.4	25573.7	40680.9	44857.8	-	-	-	-
pmb3012	461.11	299.06	462.116	C22H22O11	[M-H]-	Chrysoeriol-7-O-glucoside	Flavonoids	Flavones	19993-32-9	2	269085	377315	754592	525834	445841	411121	366236	507675	463354	576901	430940	383037	-	-	-	-
HJAP011	463.11	343.08	462.116	C22H22O11	[M+H]+	Chrysoeriol-8-C-glucoside (Scoparin)	Flavonoids	Flavones	301-16-6	3	96034	66959.4	104917	68825.2	81548.1	105408	107744	18193.6	78988.5	127827	80344.1	97053.8	-	-	-	-
Zbrn008158	299.06	284.03	300.063	C16H12O6	[M-H]-	Chrysoeriol; 5,7,4'-Trihydroxy-3'-Methoxyflavone*	Flavonoids	Flavones	491-71-4	1	314766	264725	551916	295365	187344	221749	167115	214573	259354	117587	107315	108438	C04293	ko00944	C04293	-
Zmdn011161	239.07	223.03	240.079	C15H12O3	[M-H]-	Chrysophanol-9-anthrone	Quinones	Anthraquinone	491-58-7	2	824353	1.19798e+06	2.07286e+06	9.91632e+06	2.2613e+06	6.38741e+06	1.663e+06	2.88068e+06	1.23956e+06	1.88806e+07	1.13642e+07	1.18877e+07	C10314	-	C10314	-
pmn001553	315.11	153.06	316.116	C14H20O8	[M-H]-	Cimidahurinine*	Phenolic acids	Phenolic acids	142542-89-0	2	418804	2.17796e+06	378173	2.61111e+06	1.74758e+06	2.5983e+06	154833	171175	164034	1.15203e+06	1.16042e+06	1.04973e+06	-	-	-	-
pmn001417	451.1	341.1	452.111	C24H20O9	[M-H]-	Cinchonain Ic	Flavonoids	Flavanols	85081-22-7	3	66783.3	125415	141202	115042	94175.2	69361.4	99002.3	96710	65804.3	112890	86838.2	60884	-	-	-	-
pmn001418	451.1	341.1	452.111	C24H20O9	[M-H]-	Cinchonain Id	Flavonoids	Flavanols	85022-67-9	3	35784.1	52931.6	66377.6	158659	41752	53937.4	48203	35595.1	46730.1	54132.2	61537.6	45953.9	-	-	-	-
MWSmce572	148.08	103.06	147.068	C9H9NO	[M+H]+	Cinnamamide	Alkaloids	Alkaloids	22031-64-7	3	920188	1.76546e+06	6.31114e+06	408252	3.09674e+06	415966	1.45085e+06	1.40531e+06	1.83972e+06	1.1014e+06	994660	1.039e+06	-	-	-	-
MWS20194	149.06	103.06	148.052	C9H8O2	[M+H]+	Cinnamic acid	Phenolic acids	Phenolic acids	140-10-3	3	389785	441555	518024	400798	1.57076e+06	504164	156515	359364	158793	426294	402966	470713	C00423	ko00130,ko00360,ko00940,ko00996,ko00999,ko01060,ko01070,ko01100,ko01110,ko01120,ko01220	C00423	-
MWSmce541	206.08	131.05	205.074	C11H11NO3	[M+H]+	Cinnamoylglycine	Amino acids and derivatives	Amino acids and derivatives	16534-24-0	3	120338	177918	99205	34704.7	67770.4	48537.7	45304.1	26441.6	56036.2	86997.3	102473	92782.8	-	-	-	-
Zahp006974	268.13	131.05	267.126	C17H17NO2	[M+H]+	Cinnamoyltyramine*	Alkaloids	Phenolamine	20384-14-9	1	4.75496e+07	5.11057e+07	8.51838e+07	3.45753e+06	9533.11	555500	1.12456e+07	1.25904e+07	1.74217e+07	2.12431e+07	2.0842e+07	2.11409e+07	-	-	-	-
Lmjn005592	343.08	313.04	344.09	C18H16O7	[M-H]-	Cirsilineol (4',5-Dihydroxy-3',6,7-trimethoxyflavone)	Flavonoids	Flavanones	41365-32-6	1	129245	101710	2.89938e+06	1.28058e+06	259814	776150	434708	532333	614008	275946	256477	271523	C10032	-	C10032	-
Lmjp005016	331.08	298.05	330.074	C17H14O7	[M+H]+	Cirsiliol (3',4',5-Trihydroxy-6,7-Dimethoxyflavone)	Flavonoids	Flavanones	34334-69-5	3	502719	464061	504679	464778	563991	437139	381391	242466	321743	615203	607739	674362	C10033	-	C10033	-
pmp000784	315.09	254.06	314.079	C17H14O6	[M+H]+	Cirsimaritin (4',5-dihydroxy-6,7-dimethoxyflavone)	Flavonoids	Flavones	6601-62-3	1	57492.6	52547.5	480091	97538	85533.3	100587	74262.4	145444	132725	47670.2	57650.9	61418.1	C17785	-	C17785	-
mws0371	327.23	283.24	328.24	C22H32O2	[M-H]-	Cis-4,7,10,13,16,19-Docosahexaenoic Acid	Lipids	Free fatty acids	6217-54-5	3	129068	103025	73032.1	36219.4	67436	39514.3	24549.8	20861	18141.4	70673.6	80608.5	73770.4	C06429	ko01040	C06429	-
Laxp004467	328.12	147.04	327.111	C18H17NO5	[M+H]+	Cis-N-(4-hydroxycinnamyl)tyrosine	Alkaloids	Alkaloids	-	3	125767	97716.8	85086.2	62017.5	82887.6	67875.4	40065	25426.5	30561.1	112751	79251.2	70156.5	-	-	-	-
pme2063	220.12	136.06	219.112	C10H13N5O	[M+H]+	Cis-Zeatin	Alkaloids	Alkaloids	32771-64-5	3	70155.8	38693.5	39290.1	67092.2	17482.6	54507.9	1.16955e+06	105491	964823	332784	323285	355112	C15545	ko00908,ko01070,ko01100,ko01110	C15545	-
MWSmce613	489.12	264.04	488.107	C14H26N4O11P2	[M+H]+	Citicoline	Nucleotides and derivatives	Nucleotides and derivatives	987-78-0	3	556983	418420	2.31681e+06	358593	266903	722871	949493	1.03226e+06	1.32665e+06	450512	440244	438788	C00307	ko00552,ko00564,ko01100,ko05231	C00307	-
mws0281	191.02	111.01	192.027	C6H8O7	[M-H]-	Citric Acid	Organic acids	Organic acids	77-92-9	1	2.5852e+07	3.06878e+07	3.12868e+07	1.52942e+07	1.28039e+07	1.37108e+07	1.85628e+07	2.14397e+07	2.67436e+07	1.9694e+07	2.06216e+07	2.15696e+07	C00158	ko00020,ko00250,ko00630,ko00720,ko01053,ko01060,ko01061,ko01062,ko01063,ko01064,ko01065,ko01066,ko01070,ko01100,ko01110,ko01120,ko01200,ko01210,ko01230,ko01240,ko02020,ko04742,ko04922,ko05230	C00158	-
Wayn000884	353.07	111	354.08	C12H18O12	[M-H]-	Citric acid glucoside	Organic acids	Organic acids	-	3	220325	204996	312667	80690.6	81528.3	78493	65635.5	92687.7	84251.6	118447	123375	102480	-	-	-	-
Wayn000597	515.12	111.01	516.133	C18H28O17	[M-H]-	Citric acid-1-O-diglucoside	Organic acids	Organic acids	-	3	134293	1.47725e+06	245691	309880	373436	241292	14896.7	22487.3	33848.2	316315	372240	379727	-	-	-	-
zjbp111502	435.16	181.05	434.158	C22H26O9	[M+H]+	Ciwujiatone	Lignans and Coumarins	Lignans	-	2	93586.9	203574	71211.6	416885	169205	351819	299703	322834	300110	110120	171205	191401	-	-	-	-
MW0103521	613.14	197.04	614.147	C20H31N4O16P	[M-H]-	Cmp-nana	Nucleotides and derivatives	Nucleotides and derivatives	3063-71-6	3	96837.4	103197	58833.8	5.64233e+06	3.0816e+06	3.34092e+06	2.97454e+06	2.07942e+06	3.12517e+06	1.16712e+06	1.30567e+06	1.20012e+06	-	-	-	-
Hmyn005972	589.52	283.26	590.527	C38H70O4	[M-H]-	Coixenolide	Lipids	Free fatty acids	-	3	849853	1.98486e+06	2.08422e+06	2.89088e+06	1.20155e+06	1.39251e+06	926251	19208	9672.03	10617.4	10296.6	8090.91	C17566	-	C17566	-
mws1368	166.05	95.05	165.043	C8H7NO3	[M+H]+	Coixol; 6-Methoxy-2-benzoxazolinone; MBOA	Alkaloids	Alkaloids	532-91-2	1	9.30638e+06	1.3176e+06	1.40748e+06	892467	1.76846e+06	468060	4.04038e+06	3.30813e+06	4.21774e+06	2.11994e+06	2.06111e+06	2.07108e+06	-	-	-	-
ML10174588	233.16	233.16	234.162	C15H22O2	[M-H]-	Confertifoline	Terpenoids	Sesquiterpenoids	1811-23-0	3	1.68314e+07	1.78563e+07	1.99905e+07	2.59225e+07	1.56099e+07	2.47305e+07	2.16242e+07	1.54769e+07	1.42939e+07	1.86618e+07	1.85392e+07	1.89021e+07	C09376	-	C09376	-
mws0906	341.12	179.07	342.132	C16H22O8	[M-H]-	Coniferin	Phenolic acids	Phenolic acids	531-29-3	2	367312	479275	733480	4.54983e+06	6.18403e+06	4.94827e+06	198061	227843	243499	1.28814e+06	1.11658e+06	1.02505e+06	C00761	ko00940,ko01110	C00761	-
Wcfn003850	399.16	175.12	400.173	C19H28O9	[M-H]-	Corchoionoside B	Others	Others	189344-54-5	3	374077	557112	463877	1.28708e+06	524066	962232	15472.6	15086	24332.1	465390	450004	460602	-	-	-	-
mws1715	252.11	136.06	251.102	C10H13N5O3	[M+H]+	Cordycepin (3'-Deoxyadenosine)*	Nucleotides and derivatives	Nucleotides and derivatives	73-03-0	1	1.84774e+06	1.43088e+07	4.23681e+06	1.43081e+07	6.16668e+06	7.79724e+06	953604	1.45051e+07	4.31011e+06	6.94207e+06	6.67164e+06	6.68212e+06	C08431	-	C08431	-
pmp000541	342.17	297.11	341.163	C20H23NO4	[M+H]+	Corydine	Alkaloids	Aporphine alkaloids	476-69-7	3	158827	137214	136096	291181	250963	254814	93751.2	64468.5	104828	162193	194338	198271	-	-	-	-
pme1936	114.07	86.07	113.059	C4H7N3O	[M+H]+	Creatinine	Organic acids	Organic acids	60-27-5	3	645492	570358	851192	561913	466775	476146	594266	601416	586405	622829	650104	651659	C00791	ko00330,ko01100	C00791	-
Lmbn005923	277.217	59.0139	278.225	C18H30O2	[M-H]-	Crepenynic acid*	Lipids	Free fatty acids	2277-31-8	1	2.49757e+06	2.49794e+06	2.30608e+06	4.14447e+06	2.08823e+06	3.65876e+06	1.03412e+06	1.65725e+06	2.02249e+06	1.76155e+06	1.76966e+06	1.62585e+06	C07289	ko00591,ko01060	C07289	-
Zmyp000878	284.1	152.06	283.092	C10H13N5O5	[M+H]+	Crotonoside; 2-Hydroxyadenosine	Nucleotides and derivatives	Nucleotides and derivatives	1818-71-9	1	634549	1.23229e+06	402897	5.73345e+06	2.89754e+07	5.2134e+06	5.03139e+06	1.5066e+07	6.17461e+06	7.77575e+06	7.93911e+06	7.67908e+06	C08432	-	C08432	-
mws2108	353.09	191.06	354.095	C16H18O9	[M-H]-	Cryptochlorogenic acid (4-O-Caffeoylquinic acid)*	Phenolic acids	Phenolic acids	905-99-7	1	2.19986e+06	1.45677e+06	1.09371e+07	3.97369e+06	3.37906e+06	4.08598e+06	2.07128e+06	1.85152e+06	2.0797e+06	3.84433e+06	2.74534e+06	2.57191e+06	-	-	-	-
Lssp210412	225.2	100.11	224.189	C13H24N2O	[M+H]+	Cuscohygrine	Alkaloids	Pyrrole alkaloids	454-14-8	3	1.07227e+06	1.10422e+06	1.11213e+06	1.10045e+06	1.23502e+06	912687	1.28751e+06	1.31795e+06	1.25714e+06	1.16676e+06	1.16513e+06	1.18992e+06	C06521	ko00960,ko01064,ko01110	C06521	-
mws0884	328.05	134.05	329.053	C10H12N5O6P	[M-H]-	Cyclic 3',5'-Adenylic acid	Nucleotides and derivatives	Nucleotides and derivatives	60-92-4	1	1.35456e+06	1.22733e+06	698726	7.39424e+06	7.52245e+07	8.86319e+06	227168	95855	63939.7	7.15146e+06	6.78427e+06	6.58748e+06	C00575	ko00230,ko01100,ko01522,ko02025,ko02026,ko04010,ko04014,ko04015,ko04020,ko04022,ko04024,ko04062,ko04072,ko04111,ko04113,ko04114,ko04211,ko04213,ko04261,ko04270,ko04340,ko04361,ko04371,ko04540,ko04611,ko04670,ko04710,ko04713,ko04714,ko04720,ko04723,ko04724,ko04725,ko04726,ko04727,ko04728,ko04740,ko04742,ko04750,ko04910,ko04911,ko04912,ko04913,ko04914,ko04915,ko04916,ko04918,ko04919,ko04921,ko04922…	C00575	-
MWSHC2030	261.12	136.08	260.116	C14H16N2O3	[M+H]+	Cyclo (L-Prolyl-L-tyrosine*	Amino acids and derivatives	Amino acids and derivatives	4549-02-4	1	161032	142724	100771	33707.9	27024.4	8134.13	6.6907e+06	5.4243e+06	6.79994e+06	1.62063e+06	1.68694e+06	1.59272e+06	-	-	-	-
MWStz261	211.14	70.07	210.137	C11H18N2O2	[M+H]+	Cyclo(D-Leu-L-Pro)*	Amino acids and derivatives	Amino acids and derivatives	36238-67-2	3	79223.3	66649	78529.3	6.22293e+06	4.65988e+06	6.65566e+06	1.49314e+07	1.10046e+07	1.41168e+07	5.1213e+06	5.21266e+06	4.62266e+06	-	-	-	-
MWStz205	245.13	120.08	244.121	C14H16N2O2	[M+H]+	Cyclo(D-Phe-L-Pro)*	Amino acids and derivatives	Amino acids and derivatives	26488-24-4	1	138190	111030	83794.6	20906.4	17637.8	13125.8	1.57704e+06	1.64754e+06	1.67246e+06	626335	560873	698106	-	-	-	-
MWStz083	197.13	70.07	196.121	C10H16N2O2	[M+H]+	Cyclo(D-Val-L-Pro)	Amino acids and derivatives	Amino acids and derivatives	27483-18-7	3	272169	53754.4	76670.4	1.20216e+06	4.21141e+06	1.22615e+06	5.61001e+06	6.26524e+06	8.34191e+06	1.89135e+06	2.72921e+06	2.1003e+06	-	-	-	-
MWStz091	169.1	70.07	168.09	C8H12N2O2	[M+H]+	Cyclo(L-Ala-L-Pro)	Amino acids and derivatives	Amino acids and derivatives	36357-32-1	3	307818	201394	202016	49766.7	45363.8	74033	6.89339e+06	5.1173e+06	6.78283e+06	2.49073e+06	2.62964e+06	2.48859e+06	-	-	-	-
MWStz170	227.14	86.06	226.132	C11H18N2O3	[M+H]+	Cyclo(L-Leu-trans-4-hydroxy-L-Pro)	Amino acids and derivatives	Amino acids and derivatives	115006-86-5	3	931565	878392	1.38845e+06	790315	1.67332e+06	686315	1.68136e+06	1.23627e+06	1.72412e+06	585606	520064	510147	-	-	-	-
MWStz211	261.12	120.08	260.116	C14H16N2O3	[M+H]+	Cyclo(L-Phe-trans-4-hydroxy-L-Pro)	Amino acids and derivatives	Amino acids and derivatives	118477-06-8	3	42369.1	11291.6	71238.4	790550	621546	640224	658085	503285	689629	282744	269355	295484	-	-	-	-
MWSHC20182	261.124	136.076	260.116	C14H16N2O3	[M+H]+	Cyclo(L-tyrosyl-D-proline)*	Amino acids and derivatives	Amino acids and derivatives	61117-56-4	1	152908	140032	96600.2	1.46911e+06	4.7532e+06	1.5566e+06	6.25824e+06	5.11364e+06	6.47123e+06	1.59497e+06	1.60348e+06	1.48876e+06	-	-	-	-
Lmhp001430	227.1	116.07	226.095	C10H14N2O4	[M+H]+	Cyclo(Pro-Glu)	Amino acids and derivatives	Amino acids and derivatives	-	2	4.39219e+06	2.60171e+06	1.45076e+06	619588	698723	670040	91326.6	102511	136721	1.2005e+06	1.3566e+06	1.3183e+06	-	-	-	-
Lmhp002764	211.13	70.07	210.137	C11H18N2O2	[M+H]+	Cyclo(Pro-Leu)*	Amino acids and derivatives	Amino acids and derivatives	5654-86-4	3	72397.4	90954.3	73663.1	6.53444e+06	5.89645e+06	7.02449e+06	1.44498e+07	1.05447e+07	1.46749e+07	4.63606e+06	4.92117e+06	4.92875e+06	-	-	-	-
MWStz255	245.13	120.08	244.121	C14H16N2O2	[M+H]+	Cyclo(Pro-Phe)*	Amino acids and derivatives	Amino acids and derivatives	3705-26-8	1	135549	110380	65284.3	21722.5	28451.7	22207.4	1.48653e+06	1.85466e+06	1.67806e+06	655368	568616	707800	C11847	-	C11847	-
Lmrj002244	195.11	70.06	194.106	C10H14N2O2	[M+H]+	Cyclo(Pro-Pro)	Amino acids and derivatives	Amino acids and derivatives	6708-06-1	3	287738	291849	161686	39297.8	60829.1	22989.8	1.30805e+06	965283	1.36213e+06	494552	506534	494635	-	-	-	-
Lmrj002698	197.13	72.08	196.121	C10H16N2O2	[M+H]+	Cyclo(Pro-Val)	Amino acids and derivatives	Amino acids and derivatives	5654-87-5	3	70075.8	57462.8	67961.2	1.76538e+06	2.70164e+06	1.8846e+06	2.76453e+06	1.89307e+06	2.65345e+06	851670	834994	846861	-	-	-	-
Lmrj001341	185.09	70.06	184.085	C8H12N2O3	[M+H]+	Cyclo(Ser-Pro)	Amino acids and derivatives	Amino acids and derivatives	-	3	356329	340118	272866	2.06214e+06	4.21822e+06	2.55685e+06	2.68683e+06	1.41298e+06	2.22289e+06	1.03047e+06	1.00775e+06	1.0536e+06	-	-	-	-
MWS1784	100.11	55.05	99.1048	C6H13N	[M+H]+	Cyclohexylamine	Alkaloids	Alkaloids	108-91-8	3	156975	264385	89189.4	110058	132845	96170.2	90473.5	111979	169399	76821.7	73835	62254.2	C00571	ko00930,ko01120	C00571	-
ML10181668	130.09	84.08	129.079	C6H11NO2	[M+H]+	Cycloleucine	Amino acids and derivatives	Amino acids and derivatives	52-52-8	1	2.10021e+08	1.71174e+08	1.54221e+08	1.00483e+08	9.18722e+07	1.38624e+08	5.02015e+07	4.69905e+07	7.68484e+07	9.74567e+07	9.64115e+07	1.00021e+08	C03969	-	C03969	-
MW0106326	308.13	59.01	249.115	C9H19N3O3S	[M+CH3COO]-	Cys-Lys	Amino acids and derivatives	Amino acids and derivatives	-	3	45787	57872.2	50231.8	58452.4	48107.8	35670.1	80412.1	93550.8	50958.9	21807	31591.5	33280.7	-	-	-	-
ML10180524	244.09	112.05	243.085	C9H13N3O5	[M+H]+	Cytarabine	Nucleotides and derivatives	Nucleotides and derivatives	147-94-4	1	132207	493998	325282	684462	6.80511e+06	614019	1.74295e+06	1.65832e+06	1.69533e+06	1.60989e+06	1.75927e+06	1.60872e+06	C02961	-	C02961	-
pme3732	244.09	112.05	243.085	C9H13N3O5	[M+H]+	Cytidine	Nucleotides and derivatives	Nucleotides and derivatives	65-46-3	2	568951	878321	352756	2.29623e+06	3.07826e+07	2.63505e+06	5.16069e+06	5.38238e+06	4.51803e+06	4.46464e+06	3.95303e+06	4.14135e+06	C00475	ko00240,ko01100,ko01232,ko02010	C00475	-
MWSslk257	324.06	112.05	323.052	C9H14N3O8P	[M+H]+	Cytidine 5'-monophosphate(Cytidylic acid)	Nucleotides and derivatives	Nucleotides and derivatives	63-37-6	3	608732	694792	569603	4.45572e+06	1.16768e+07	6.547e+06	1.4156e+06	700000	519713	2.40491e+06	2.07619e+06	2.35848e+06	C00055	ko00240,ko01100,ko01232	C00055	-
mws0255	112.05	95.02	111.043	C4H5N3O	[M+H]+	Cytosine	Nucleotides and derivatives	Nucleotides and derivatives	71-30-7	2	1.15016e+06	1.26358e+06	1.18743e+06	3.48361e+06	2.60232e+07	3.37462e+06	4.2296e+06	4.15661e+06	3.77764e+06	4.53852e+06	4.76513e+06	4.20167e+06	C00380	ko00240,ko01100,ko01232	C00380	-
MWS0611	159.08	88.04	160.085	C6H12N2O3	[M-H]-	D-Alanyl-D-Alanine*	Amino acids and derivatives	Amino acids and derivatives	923-16-0	2	116065	103206	49446.3	20539.2	27561	24601	33938.2	40908.2	18356.8	77007.7	54332.2	46855	C00993	ko00470,ko00550,ko01100,ko01502	C00993	-
MWS04555g	132.1	86.1	131.095	C6H13NO2	[M+H]+	D-Allo-Isoleucine*	Amino acids and derivatives	Amino acids and derivatives	1509-35-9	1	2.62475e+06	3.25281e+06	2.63384e+06	3.67635e+06	3.09434e+06	4.55428e+06	3.84668e+06	4.78402e+06	7.35393e+06	4.00809e+06	4.17758e+06	4.22193e+06	-	-	-	-
ML10171848	147.03	85.03	148.037	C5H8O5	[M-H]-	D-Arabinono-1,4-lactone	Others	Saccharides	2782-09-4	1	1.21032e+06	1.10323e+06	624546	439927	345766	358549	678469	757355	500386	579724	568425	694768	C00652	ko00053,ko01100	C00652	-
MWSmce676	149.046	59.0132	150.053	C5H10O5	[M-H]-	D-Arabinose*	Others	Saccharides	10323-20-3	2	403748	469922	269199	220155	240912	226150	850105	652151	1.92612e+06	519682	541647	534374	C00216	ko00040,ko00053,ko00520,ko01100,ko01250	C00216	-
mws0437	151.06	59.01	152.069	C5H12O5	[M-H]-	D-Arabitol*	Others	Saccharides	488-82-4	2	160068	1.08024e+06	656829	181731	252662	160106	461174	338393	317751	314231	309247	283220	C01904	ko00040,ko01100	C01904	-
MWSmce203	341.12	73.03	342.116	C12H22O11	[M-H]-	D-Cellobiose	Others	Saccharides	528-50-7	3	105431	205121	127581	1.2398e+06	2.68958e+06	1.65518e+06	605596	618554	448536	706549	754162	683598	-	-	-	-
Zmzn000079	199	78.96	200.009	C4H9O7P	[M-H]-	D-Erythrose-4-phosphate	Others	Saccharides	585-18-2	3	1.76014e+06	1.67294e+06	2.64761e+06	1.5317e+07	2.23878e+07	2.16187e+07	1.22787e+07	3.52882e+06	1.535e+07	1.08153e+07	1.07073e+07	1.04113e+07	C00279	ko00030,ko00400,ko00710,ko00750,ko00997,ko00998,ko01060,ko01061,ko01063,ko01070,ko01100,ko01110,ko01120,ko01200,ko01230,ko01240	C00279	-
MWS2442	259.02	96.97	260.03	C6H13O9P	[M-H]-	D-Fructose 6-Phosphate*	Others	Saccharides	643-13-0	1	201134	147753	892925	1.18951e+07	1.74079e+07	1.74195e+07	7.4233e+06	2.81619e+06	1.00349e+07	7.31906e+06	7.24955e+06	6.29499e+06	C00085	ko00052,ko00500,ko00680,ko00710,ko01100,ko01110,ko01120,ko01200,ko04152,ko04922,ko04931,ko05230,ko05415	C00085	-
pme3311	338.99	96.97	339.996	C6H14O12P2	[M-H]-	D-Fructose-1,6-biphosphate	Others	Saccharides	488-69-7	3	361755	359420	531903	515162	409547	689029	84208.1	70583.3	80671.1	321805	308056	299464	C00354	ko00400,ko00680,ko00710,ko01100,ko01110,ko01120,ko01200,ko04152,ko04922,ko05230	C00354	-
Zmpn000199	209.03	85.03	210.038	C6H10O8	[M-H]-	D-Galactaric acid	Others	Saccharides	526-99-8	2	1.95644e+06	2.21799e+06	4.22646e+06	3.05985e+06	2.50456e+06	2.79905e+06	1.09164e+06	635681	803693	2.33325e+06	2.21536e+06	2.22121e+06	C00879	ko00053,ko01100	C00879	-
pmf0139	179.06	59.01	180.063	C6H12O6	[M-H]-	D-Galactose*	Others	Saccharides	59-23-4	1	1.80892e+06	2.22001e+06	1.46661e+06	1.65604e+06	1.7183e+06	1.63542e+06	1.87758e+07	1.72416e+07	1.44609e+07	5.57038e+06	5.54668e+06	5.21615e+06	C00124	ko00052,ko01100,ko02030,ko02060,ko04973,ko04978	C00124	-
mws1189	193.04	72.99	194.043	C6H10O7	[M-H]-	D-Galacturonic acid*	Others	Saccharides	685-73-4	1	1.98426e+06	2.23146e+06	1.35487e+06	6.91683e+06	6.2687e+06	6.96147e+06	973009	1.14103e+06	1.48144e+06	2.41923e+06	2.36222e+06	2.26814e+06	C00333	ko00040,ko00053,ko00520,ko01100,ko01240,ko01250,ko02010	C00333	-
MWSmce220	177.045	59.0139	178.048	C6H10O6	[M-H]-	D-Glucono-1,5-lactone*	Others	Saccharides	90-80-2	2	326835	382302	222818	103010	67388	60882.2	181939	166388	170694	187910	187231	168594	C00198	ko00030,ko01100,ko01110,ko01120,ko01200	C00198	-
pme3705	193.04	72.99	194.043	C6H10O7	[M-H]-	D-Glucoronic acid*	Others	Saccharides	6556-12-3	1	1.95579e+06	1.96682e+06	1.40936e+06	6.1217e+06	4.93483e+06	5.70717e+06	878296	1.06088e+06	1.28011e+06	2.14489e+06	2.78965e+06	2.70578e+06	C00191	ko00040,ko00053,ko00520,ko00562,ko01100,ko01240,ko01250	C00191	-
pmb0786	180.09	163.06	179.079	C6H13NO5	[M+H]+	D-Glucosamine	Others	Saccharides	3416-24-8	3	189366	132897	202231	63361.4	72573.9	57955.9	92705.6	74684.5	72504.6	62054	66743.1	93309	C00329	ko00520,ko01100,ko01250,ko02060	C00329	-
Zmyn000110	258.04	78.96	259.046	C6H14NO8P	[M-H]-	D-Glucosamine 1-phosphate	Others	Saccharides	2152-75-2	3	1.0831e+06	1.04263e+06	1.5654e+06	1.92852e+06	1.6189e+06	1.6976e+06	4.80081e+06	6.71417e+06	7.68136e+06	4.03715e+06	3.77337e+06	3.72676e+06	C06156	ko00520,ko01100,ko01250,ko04931,ko05415	C06156	-
Zmyn000083	338.99	78.96	339.996	C6H14O12P2	[M-H]-	D-Glucose 1,6-bisphosphate	Others	Saccharides	10139-18-1	3	459156	350045	804927	378018	432095	389309	203516	234102	263492	277713	295518	330244	C01231	ko00500,ko01100	C01231	-
mws0866	259.02	96.97	260.03	C6H13O9P	[M-H]-	D-Glucose 6-phosphate*	Others	Saccharides	56-73-5	1	178641	179891	849096	1.3148e+07	1.84896e+07	1.68813e+07	7.57923e+06	2.81357e+06	1.10141e+07	7.53998e+06	6.97401e+06	6.83873e+06	C00092	ko00500,ko00521,ko00524,ko00562,ko00998,ko01062,ko01100,ko01110,ko02020,ko02060,ko04911,ko04917,ko04918,ko04931,ko04973,ko05111,ko05230,ko05415	C00092	-
mws4170	179.056	59.0139	180.063	C6H12O6	[M-H]-	D-Glucose*	Others	Saccharides	50-99-7	1	1.55462e+06	1.85465e+06	1.3333e+06	1.69395e+06	1.90972e+06	1.66053e+06	1.71155e+07	1.56438e+07	1.341e+07	5.00506e+06	4.55904e+06	5.03181e+06	C00031	ko00010,ko00030,ko00052,ko00500,ko00520,ko00521,ko00524,ko00901,ko01100,ko01110,ko02010,ko02020,ko02060,ko04066,ko04068,ko04113,ko04152,ko04742,ko04910,ko04911,ko04917,ko04922,ko04930,ko04931,ko04932,ko04933,ko04973,ko04976,ko04978,ko05111,ko05230,ko05415	C00031	-
mws1090	259.02	96.97	260.03	C6H13O9P	[M-H]-	D-Glucose-1-phosphate*	Others	Saccharides	59-56-3	1	189013	165241	910929	1.24739e+07	1.7338e+07	1.53313e+07	7.21843e+06	2.7203e+06	1.00785e+07	7.32721e+06	6.95938e+06	7.29184e+06	C00103	ko00010,ko00040,ko00052,ko00500,ko00520,ko00521,ko00523,ko00525,ko00541,ko00561,ko01060,ko01100,ko01110,ko01120,ko01240,ko01250,ko04922	C00103	-
mws4175	175.02	85.03	176.032	C6H8O6	[M-H]-	D-Glucurono-6,3-lactone	Others	Saccharides	32449-92-6	2	38856.7	44650.8	44652.8	80678.7	73075.9	64796.7	32996.1	66124.6	52606.9	43839.4	35748.1	44435.7	C02670	ko00053,ko01100	C02670	-
MA10039641	341.11	89.02	342.116	C12H22O11	[M-H]-	D-Lactose*	Others	Saccharides	63-42-3	1	3.21329e+06	6.28684e+06	3.61859e+06	6.3952e+07	1.41844e+08	9.61678e+07	1.88541e+07	2.12022e+07	1.29115e+07	4.05179e+07	3.94214e+07	3.28659e+07	C01970	-	C01970	-
Lmsn000381	341.11	89.02	342.116	C12H22O11	[M-H]-	D-Maltose*	Others	Saccharides	69-79-4	1	4.56737e+06	9.41733e+06	5.63455e+06	8.3587e+07	1.82954e+08	1.29713e+08	3.12585e+07	3.17585e+07	1.91463e+07	5.01094e+07	4.98384e+07	4.72069e+07	C01971	-	C01971	-
mws1593	665.21	161.04	666.222	C24H42O21	[M-H]-	D-Maltotetraose	Others	Saccharides	34612-38-9	3	6529.03	11652.3	14734.7	34305.2	177964	74332	30122.1	54531	19235.4	39742.7	30101.2	39706.3	C02052	-	C02052	-
mws1155	181.07	101.02	182.079	C6H14O6	[M-H]-	D-Mannitol*	Others	Saccharides	69-65-8	1	3.38354e+06	3.21206e+06	3.92614e+06	770413	1.53153e+06	1.19042e+06	1.88197e+07	2.29626e+07	1.81931e+07	8.34345e+06	8.04857e+06	8.06683e+06	C00392	ko00051,ko01100,ko02010,ko02060	C00392	-
pmf0138	179.06	59.01	180.063	C6H12O6	[M-H]-	D-Mannose*	Others	Saccharides	3458-28-4	1	1.27252e+06	1.62318e+06	988272	1.70738e+06	1.80716e+06	1.44414e+06	1.18324e+07	1.02224e+07	9.44487e+06	3.88038e+06	3.64523e+06	3.78226e+06	C00159	ko00051,ko00052,ko00520,ko01100,ko01250,ko02010,ko02060,ko04142,ko04625	C00159	-
pme0500	503.16	323.1	504.169	C18H32O16	[M-H]-	D-Melezitose	Others	Saccharides	597-12-6	3	31757.3	31448.3	65372.3	1.29925e+06	5.41113e+06	3.11223e+06	97837.9	163617	67760.9	335743	306714	325202	C08243	-	C08243	-
mws4532g	133.1	70.07	132.09	C5H12N2O2	[M+H]+	D-Ornithine	Amino acids and derivatives	Amino acids and derivatives	348-66-3	2	4.66625e+06	3.74762e+06	3.68001e+06	1.508e+06	2.10795e+06	2.01104e+06	307416	683670	551406	1.89889e+06	1.94038e+06	1.89997e+06	-	-	-	-
mws1589	503.16	179.06	504.169	C18H32O16	[M-H]-	D-Panose*	Others	Saccharides	33401-87-5	2	35879	36508	53950	2.4205e+06	8.37944e+06	6.68772e+06	97841.7	180935	52097.3	659689	527540	473450	C00713	-	C00713	-
pme1261	206.14	76.08	205.131	C9H19NO4	[M+H]+	D-Panthenol	Others	Alcohol compounds	81-13-0	3	39452.4	49462.1	51920.6	28682.3	73276.5	31268.2	7549.77	1621.24	21794.8	25912.5	15904.1	23559.4	C05944	ko00770	C05944	-
mws1337	220.12	90.05	219.111	C9H17NO5	[M+H]+	D-Pantothenic Acid	Others	Vitamin	79-83-4	1	2.58358e+07	3.79382e+07	1.23869e+07	2.3915e+07	1.99586e+07	2.03569e+07	3.79513e+06	2.52659e+06	7.14239e+06	1.69951e+07	1.83422e+07	1.74043e+07	C00864	ko00410,ko00770,ko01100,ko01110,ko01240,ko04977	C00864	-
mws2104	193.07	59.01	194.079	C7H14O6	[M-H]-	D-Pinitol*	Others	Saccharides	10284-63-6	2	2.00896e+06	2.73197e+06	2.92054e+06	6.6346e+06	5.49829e+06	6.35951e+06	924721	1.23587e+06	1.40037e+06	2.74127e+06	2.553e+06	2.42031e+06	C03844	-	C03844	-
Rfmb318	144.1	84.08	144.102	C7H14NO2+	[M]+	D-Proline betaine	Amino acids and derivatives	Amino acids and derivatives	1195-94-4	3	1.49839e+06	1.59273e+06	2.8458e+06	3.72611e+06	2.22113e+06	5.53385e+06	9.90985e+06	9.12594e+06	1.07342e+07	5.96165e+06	6.26457e+06	5.36121e+06	C21514	-	C21514	-
Zmgn000173	149.05	75.01	150.053	C5H10O5	[M-H]-	D-Ribose	Others	Saccharides	50-69-1	1	602195	788364	332426	509589	580258	521791	72318.9	54070.6	267159	516791	458311	421676	C00121	ko00030,ko01100,ko02010,ko02030	C00121	-
Zmyn000108	209.03	85.03	210.038	C6H10O8	[M-H]-	D-Saccharic acid	Others	Saccharides	87-73-0	2	2.03922e+06	2.20045e+06	4.31632e+06	3.32898e+06	2.54559e+06	2.88629e+06	1.10916e+06	683110	877930	2.33077e+06	2.25827e+06	2.1295e+06	C00818	ko00053,ko01100	C00818	-
pme3163	289.03	96.97	290.04	C7H15O10P	[M-H]-	D-Sedoheptuiose 7-phosphate	Others	Saccharides	2646-35-7	3	4.38308e+06	1.6275e+06	1.10201e+07	1.12134e+07	2.89067e+07	1.50015e+07	2.22164e+07	5.07088e+06	3.95919e+07	2.05074e+07	2.02117e+07	1.85313e+07	-	-	-	-
mws0214	181.07	71.01	182.079	C6H14O6	[M-H]-	D-Sorbitol	Others	Saccharides	50-70-4	1	1.27368e+07	1.366e+07	1.58778e+07	3.24656e+06	6.2291e+06	5.09139e+06	7.65007e+07	9.42118e+07	7.59649e+07	3.53059e+07	3.43427e+07	3.30389e+07	C00794	ko00051,ko00052,ko01100,ko02010,ko02060,ko05415	C00794	-
pme0519	341.11	119.03	342.116	C12H22O11	[M-H]-	D-Sucrose*	Others	Saccharides	57-50-1	1	3.29885e+06	5.75201e+06	4.13321e+06	3.89163e+07	9.3195e+07	6.29919e+07	1.86942e+07	1.95577e+07	1.35172e+07	2.53122e+07	2.58735e+07	2.3653e+07	C00089	ko00052,ko00500,ko01100,ko01110,ko02010,ko02060,ko04742,ko04973	C00089	-
mws0889	135.03	75.01	136.037	C4H8O5	[M-H]-	D-Threonic Acid	Others	Saccharides	3909-12-4	3	543789	686868	560281	462539	714856	385979	640014	961326	571724	586918	545886	504735	C21649	-	C21649	-
pma0134	121.05	93.06	120.042	C4H8O4	[M+H]+	D-Threose	Others	Saccharides	95-43-2	3	423269	1.33074e+06	284999	1.8349e+06	265798	942635	95168.5	329979	183898	695069	906776	900215	C06463	-	C06463	-
mws0264	341.11	119.03	342.116	C12H22O11	[M-H]-	D-Trehalose*	Others	Saccharides	99-20-7	1	2.72806e+06	5.03295e+06	3.18192e+06	3.96946e+07	9.69659e+07	5.96625e+07	1.55931e+07	1.65186e+07	1.03686e+07	2.26229e+07	2.143e+07	2.06855e+07	C01083	ko00500,ko01100,ko01110,ko02010,ko02060	C01083	-
mws0344	165.04	75.01	166.048	C5H10O6	[M-H]-	D-Xylonic acid	Others	Saccharides	526-91-0	1	3.09777e+07	4.54896e+07	1.6609e+07	6.75816e+06	4.97122e+06	6.44302e+06	1.89706e+07	1.65605e+07	1.36433e+07	1.53936e+07	1.46339e+07	1.45149e+07	C00502	ko00040,ko01100	C00502	-
mws1346	162.08	98.06	161.069	C6H11NO4	[M+H]+	DL-2-Aminoadipic acid	Alkaloids	Alkaloids	542-32-5	2	2.25539e+07	1.31038e+07	4.72323e+06	4.16348e+06	2.61989e+06	4.79211e+06	5.48163e+06	5.01476e+06	5.02024e+06	7.7121e+06	7.53917e+06	7.3e+06	C00956	ko00300,ko00310,ko00311,ko01100,ko01110,ko01120,ko01210,ko01230	C00956	-
MWS4295	299.26	253.25	300.266	C18H36O3	[M-H]-	DL-2-hydroxystearic acid*	Lipids	Free fatty acids	629-22-1	1	6.52855e+07	5.63448e+07	4.61182e+07	2.95144e+07	1.78908e+07	2.91458e+07	3.41877e+06	1.90417e+06	9.72693e+06	2.00515e+07	1.72913e+07	1.65008e+07	-	-	-	-
MWS0274	165.06	119.05	166.063	C9H10O3	[M-H]-	DL-3-Phenyllactic acid	Organic acids	Organic acids	828-01-3	1	2.78794e+06	2.98324e+06	673180	22359.7	291238	62237.1	52936.6	225359	193360	821826	794893	741633	-	-	-	-
pme3186	168.99	78.96	169.998	C3H7O6P	[M-H]-	DL-Glyceraldehyde-3-phosphate	Organic acids	Organic acids	591-59-3	3	2.10799e+07	1.41534e+07	9.20037e+06	762947	8.2247e+06	1.44505e+06	559224	496772	536833	3.80672e+06	3.9046e+06	3.8696e+06	C00661	-	C00661	-
mws0267	105.02	105.02	106.027	C3H6O4	[M-H]-	DL-Glyceric Acid	Organic acids	Organic acids	473-81-4	3	1.33617e+06	1.32664e+06	1.06789e+06	735654	797347	733816	420784	1.90458e+06	465846	1.88573e+06	1.79256e+06	1.76643e+06	C00258	ko00030,ko00260,ko00561,ko00630,ko00680,ko01100,ko01110,ko01120,ko01200	C00258	-
MWS1926	132.1	86.1	131.095	C6H13NO2	[M+H]+	DL-Leucine*	Amino acids and derivatives	Amino acids and derivatives	328-39-2	1	2.77582e+06	3.27169e+06	2.50937e+06	3.88787e+06	3.37903e+06	4.81138e+06	3.74716e+06	4.76392e+06	7.47322e+06	4.27421e+06	4.3063e+06	4.426e+06	-	-	-	-
mws0224	150.06	61.01	149.051	C5H11NO2S	[M+H]+	DL-Methionine	Amino acids and derivatives	Amino acids and derivatives	59-51-8	3	4.76787e+06	6.40191e+06	2.83288e+06	1.14863e+07	5.53599e+06	1.07526e+07	1.1932e+07	1.4939e+07	2.50767e+07	1.13419e+07	1.09784e+07	1.10281e+07	C01733	-	C01733	-
MWSmce607	120.07	56.05	119.058	C4H9NO3	[M+H]+	DL-Threonine	Amino acids and derivatives	Amino acids and derivatives	80-68-2	3	2.44157e+06	2.31929e+06	2.71857e+06	6.66715e+06	5.6474e+06	6.05197e+06	4.00157e+06	5.25652e+06	4.1832e+06	3.84281e+06	3.69844e+06	3.72815e+06	-	-	-	-
MWSmce056	205.09	146.06	204.09	C11H12N2O2	[M+H]+	DL-Tryptophan*	Amino acids and derivatives	Amino acids and derivatives	54-12-6	1	489717	550527	393987	716106	518066	704342	258506	326468	535108	598846	524849	483916	-	-	-	-
MWSmce682	149.05	59.01	150.053	C5H10O5	[M-H]-	DL-Xylose*	Others	Saccharides	25990-60-7	2	402453	475411	225503	243496	231595	252805	894366	617218	2.16841e+06	584247	566685	507775	-	-	-	-
pmb2653	649.22	145.05	650.227	C24H42O20	[M-H]-	DMelezitose O-rhamnoside	Others	Saccharides	-	3	14060.4	17558.8	64098.5	397870	545555	761120	9965.84	8780.35	14655.4	142443	125176	114738	-	-	-	-
MWSmce017	179.03	133.03	178.027	C9H6O4	[M+H]+	Daphnetin	Lignans and Coumarins	Coumarins	486-35-1	3	659993	134232	1.33073e+06	348788	334704	684675	285580	325201	344673	506141	440517	448357	C03093	-	C03093	-
Cmyn001328	339.07	177.02	340.079	C15H16O9	[M-H]-	Daphnin*	Lignans and Coumarins	Coumarins	486-55-5	1	76957.3	86128.3	139361	258706	262760	199060	207143	190015	156424	168814	134850	127862	C01421	-	C01421	-
Zaxn006641	299.2	299.2	300.209	C20H28O2	[M-H]-	Dehydroabietic acid	Terpenoids	Ditepenoids	1740-19-8	3	3.42998e+06	1.73729e+06	1.72792e+06	903102	3.07597e+06	976260	706613	886733	584476	2.28849e+06	2.31497e+06	2.10494e+06	C12078	-	C12078	-
Cmsp003083	521.2	131.05	520.194	C26H32O11	[M+H]+	Dehydrodiconiferyl alcohol-4-O-glucoside	Lignans and Coumarins	Lignans	107870-88-2	3	44786.9	41163.3	41202.3	17058.8	56142.2	48318	18517.6	32656.7	23425.2	28425.4	24077.1	32694.7	-	-	-	-
Lhyn080508	221.12	206.09	222.126	C13H18O3	[M-H]-	Dehydrovomifoliol	Terpenoids	Monoterpenoids	15764-81-5	3	229827	183389	123765	113283	106714	81412.2	99365.1	174176	192029	78751.1	87576.1	71098.1	-	-	-	-
MWS2056	115.08	69.07	114.068	C6H10O2	[M+H]+	Delta-Hexalactone	Others	Lactones	823-22-3	3	176142	188851	107059	160779	184535	171600	31050.8	39663.6	54251.3	82422.6	85505.1	102476	-	-	-	-
Hmsn002272	327.11	165.05	328.116	C15H20O8	[M-H]-	Demethyl coniferin	Phenolic acids	Phenolic acids	-	2	20417.6	38190.4	33875	53859	134842	42744.9	633630	647326	693464	239623	262885	274736	-	-	-	-
pmp001122	271.1	239.07	270.089	C16H14O4	[M+H]+	Denthyrsinin	Phenolic acids	Phenolic acids	118169-17-8	3	319068	150964	167093	107276	101687	80014.9	100954	173830	190976	76055	82485.9	84051.5	-	-	-	-
Lmln010006	391.283	345.278	392.293	C24H40O4	[M-H]-	Deoxycholic Acid*	Organic acids	Organic acids	83-44-3	3	1.20736e+07	1.48871e+07	1.02861e+07	4.00813e+06	3.77163e+06	3.34251e+06	2.7636e+07	2.36894e+07	2.29514e+07	1.43347e+07	1.50957e+07	1.48486e+07	C04483	ko00121,ko04976	C04483	-
MW0103525	389.01	104.99	388.007	C9H14N2O11P2	[M+H]+	Deoxyuridine-5'-diphosphate	Nucleotides and derivatives	Nucleotides and derivatives	4208-67-7	3	380843	342914	317805	359885	324235	382215	3.56811e+06	2.10971e+06	3.20899e+06	1.78259e+06	1.84168e+06	1.85392e+06	C01346	ko00240,ko01100,ko01232	C01346	-
Lmap001823	312.11	132.04	311.101	C14H17NO7	[M+H]+	Dhurrin	Alkaloids	Phenolamine	499-20-7	3	379791	425192	316880	345145	403257	317103	477823	447244	486810	211775	233090	194996	C05143	ko00460,ko01100,ko01110	C05143	-
pmn001527	487.182	124	488.189	C22H32O12	[M-H]-	Di-O-galloyl Methyl gallate	Flavonoids	Flavanols	-	3	220100	156693	261733	122753	116217	182062	244115	181706	355873	103769	97749	103834	-	-	-	-
Wahp006178	614.29	468.25	613.278	C35H39N3O7	[M+H]+	Di-p-coumaroylferuloyl Spermidine	Alkaloids	Phenolamine	-	1	1.04616e+07	6.05873e+06	1.75449e+06	2.87371e+06	1.81311e+06	1.36942e+06	10696	691167	7886.32	2.44513e+06	2.38715e+06	2.53508e+06	-	-	-	-
MWSHC20164	279.16	149.02	278.152	C16H22O4	[M+H]+	Dibutyl phthalate*	Phenolic acids	Phenolic acids	84-74-2	1	1.6033e+06	2.25017e+06	1.68047e+06	1.91695e+06	1.38664e+06	1.58267e+06	1.863e+06	1.94717e+06	1.8982e+06	2.16122e+06	1.88381e+06	2.10541e+06	-	-	-	-
MWSmce539	315.25	185.12	314.246	C18H34O4	[M+H]+	Dibutyl sebacate	Lipids	Free fatty acids	109-43-3	3	142393	119866	612808	123844	167474	142279	147123	230844	282062	92652.6	97699.7	108691	-	-	-	-
Lmgp003989	499.13	163.04	498.116	C25H22O11	[M+H]+	Dicaffeoylshikimic acid	Phenolic acids	Phenolic acids	-	3	842837	356005	1.46238e+06	309471	350415	665040	185159	111201	178081	391526	364720	429128	-	-	-	-
MWSmce232	337.06	163.04	336.063	C19H12O6	[M+H]+	Dicumarol	Lignans and Coumarins	Coumarins	66-76-2	3	428048	404293	316437	2.94825e+06	1.71604e+06	2.98111e+06	1.82927e+06	1.51089e+06	2.1129e+06	808874	979216	756576	C00796	-	C00796	-
MWSslk252	593.19	285.08	594.195	C28H34O14	[M-H]-	Didymin (Isosakuranetin-7-O-rutinoside)*	Flavonoids	Flavanones	14259-47-3	3	30222.8	40248.2	56535.9	49589.5	34843.6	30968.8	45999.1	43067	49108.3	45923.9	44847.3	43570.7	-	-	-	-
pme2433	106.09	88.08	105.079	C4H11NO2	[M+H]+	Diethanolamine	Alkaloids	Alkaloids	111-42-2	3	214356	221416	247703	690238	757981	700447	555397	816302	420056	441270	410538	422066	C06772	ko00564	C06772	-
MWS1751	161.081	87.0065	160.074	C7H12O4	[M+H]+	Diethyl malonate	Organic acids	Organic acids	105-53-3	3	129225	101106	103497	145158	147893	133546	319222	294381	207674	244406	232411	223879	-	-	-	-
Wahp006262	644.31	468.25	643.289	C36H41N3O8	[M+H]+	Diferuloyl-p-coumaroyl Spermidine	Alkaloids	Phenolamine	-	2	842275	560028	105309	71924.8	146991	62511.3	371200	442162	469569	178570	180909	201731	-	-	-	-
Lmhp005872	455.22	177.05	454.21	C25H30N2O6	[M+H]+	Diferuloylcadaverine	Alkaloids	Phenolamine	-	1	3.80165e+06	1.40039e+07	1.62024e+06	296924	3.47891e+06	874997	3.32943e+06	2.58453e+06	3.64628e+06	2.64309e+06	2.69797e+06	2.39625e+06	-	-	-	-
Lmxn000380	415.15	89.02	416.153	C15H28O13	[M-H]-	Digalactosylglycerol	Others	Saccharides	-	3	117924	464063	155700	3.41238e+06	3.06196e+06	2.41827e+06	111209	119681	44603.7	965855	934578	958003	-	-	-	-
Cmyp007180	181.12	107.09	180.115	C11H16O2	[M+H]+	Dihydroactinidiolide	Others	Lactones	17092-92-1	3	144567	286137	241179	44596.9	120409	30104.8	35382.2	47725.3	58165.2	90899.2	96899.8	102284	-	-	-	-
Lmmn000774	343.1	181.05	344.111	C15H20O9	[M-H]-	Dihydrocaffeoylglucose*	Phenolic acids	Phenolic acids	-	1	195987	472588	385706	2.91439e+06	4.3906e+06	2.75881e+06	68538	43939.1	58062.6	1.05132e+06	1.09201e+06	1.01808e+06	-	-	-	-
HJN055	435.13	273.08	436.137	C21H24O10	[M-H]-	Dihydrocharcone-4'-O-glucoside	Flavonoids	Chalcones	-	3	34481.5	55426.5	99392.9	62863.4	34323.2	26805.6	47622.1	55256.3	42554	52951.5	48273.3	52086.5	-	-	-	-
MWS20182	195.07	136.05	196.074	C10H12O4	[M-H]-	Dihydroferulic Acid	Phenolic acids	Phenolic acids	1135-23-5	1	3.1397e+06	1.48807e+06	773656	276945	146936	89946.4	83550.4	37000.5	59861.5	820380	745522	751855	-	-	-	-
Wafn002827	357.12	195.07	358.126	C16H22O9	[M-H]-	Dihydroferulic acid glucoside	Phenolic acids	Phenolic acids	-	1	223926	148306	410702	1.06432e+06	1.07486e+06	877770	59895.1	63617.1	47785.3	420553	374293	357806	-	-	-	-
Lmmp002013	267.17	179.07	266.163	C14H22N2O3	[M+H]+	Dihydroferuloylputrescine	Alkaloids	Phenolamine	-	2	50918.5	71948.8	22099.4	1.22369e+07	4.8918e+06	1.33678e+07	37412	24540.1	30541	3.53023e+06	3.14642e+06	3.35068e+06	-	-	-	-
Hmcp000405	144.14	84.08	143.131	C8H17NO	[M+H]+	Dihydroisopelletierine	Alkaloids	Piperidine alkaloids	-	3	657166	1.26897e+06	626075	194848	200345	273103	2.13355e+06	1.84463e+06	3.28136e+06	1.26277e+06	1.26668e+06	1.24054e+06	-	-	-	-
Cmsp004086	303.09	229.08	302.079	C16H14O6	[M+H]+	Dihydrokaempferide*	Flavonoids	Flavanonols	137225-59-3	2	3.75602e+06	2.99901e+06	4.34616e+06	162023	155467	162652	141683	111727	114257	1.43378e+06	1.42449e+06	1.45017e+06	-	-	-	-
Yajn003986	445.21	59.01	446.215	C21H34O10	[M-H]-	Dihydropenstemide	Terpenoids	Monoterpenoids	-	3	372230	419821	353667	809121	556610	831257	167519	194092	224848	532851	291374	307050	-	-	-	-
Wcfp008029	302.3	60.04	301.298	C18H39NO2	[M+H]+	Dihydrosphingosine	Lipids	Sphingolipids	764-22-7	1	4.81744e+06	2.02138e+06	884767	1.05168e+06	1.56677e+06	806998	310859	372803	386414	145668	152107	138382	C00836	ko00600,ko01100,ko04071	C00836	-
MWS0952	380.26	78.96	381.264	C18H40NO5P	[M-H]-	Dihydrosphingosine-1-Phosphate	Lipids	Sphingolipids	19794-97-9	3	22100.7	28848.3	33114.9	25629.1	40423.5	31339.6	24273.4	22573.1	22603.4	11855.7	9300.99	8275.81	C01120	ko00600,ko01100,ko04080	C01120	-
HJAP057	315.09	282.06	314.079	C17H14O6	[M+H]+	Dihydroxy-dimethoxyflavone*	Flavonoids	Flavones	-	1	2.70302e+06	2.46009e+06	2.53301e+07	28055.6	20956.7	20901.8	3.81871e+06	2.97404e+06	4.52632e+06	2.92526e+06	2.9365e+06	2.98901e+06	-	-	-	-
Lcsp003242	354.18	222.13	353.17	C15H23N5O5	[M+H]+	Dihydrozeatin ribonucleoside	Alkaloids	Alkaloids	22663-55-4	1	587208	724334	299389	2.96232e+06	4.49658e+06	2.64204e+06	49380	58224.5	54073.5	1.36431e+06	1.29925e+06	1.22234e+06	-	-	-	-
Lcsp002946	516.23	384.19	515.223	C21H33N5O10	[M+H]+	Dihydrozeatin-O-glucoside riboside	Alkaloids	Alkaloids	62512-95-2	1	304595	177154	74997.3	1.8417e+06	2.34084e+06	1.27022e+06	1.67323e+06	1.5028e+06	1.8585e+06	596958	588393	591118	-	-	-	-
Lmxp011770	279.16	149.02	278.152	C16H22O4	[M+H]+	Diisobutyl phthalate*	Phenolic acids	Phenolic acids	84-69-5	1	1.88924e+06	1.95017e+06	1.66865e+06	2.01317e+06	1.7931e+06	1.88217e+06	1.58817e+06	1.69842e+06	2.52058e+06	1.9153e+06	1.95004e+06	1.71336e+06	C15205	-	C15205	-
MWSslk097	195.06	163.04	194.058	C10H10O4	[M+H]+	Dimethyl phthalate	Phenolic acids	Phenolic acids	131-11-3	3	2.154e+06	1.83429e+06	1.8625e+06	2.16827e+06	1.13778e+06	2.17643e+06	6.90663e+06	4.01315e+06	4.50339e+06	2.9422e+06	2.84774e+06	2.87776e+06	C11233	-	C11233	-
Lmmn000806	131.03	87.05	132.042	C5H8O4	[M-H]-	Dimethylmalonic acid*	Organic acids	Organic acids	595-46-0	1	1.5929e+06	996732	198439	214869	115653	238251	52888.7	28968.7	58835.8	363071	374543	346014	-	-	-	-
mws0058	299.06	284.03	300.063	C16H12O6	[M-H]-	Diosmetin (5,7,3'-Trihydroxy-4'-methoxyflavone)*	Flavonoids	Flavones	520-34-3	2	110283	95761.6	253266	71378.1	24051	22212.5	89337	125464	171993	67271.7	78534.9	89172.6	C10038	-	C10038	-
pmp001080	609.18	301.07	608.174	C28H32O15	[M+H]+	Diosmetin-7-O-Neohesperidoside (Neodiosmin)*	Flavonoids	Flavones	38665-01-9	3	53943.2	68735.6	37140.4	59116.8	35061.7	34269.8	28000	10436.1	21253.9	27134.7	30118.6	34703.1	-	-	-	-
pmp000579	463.12	301.07	462.116	C22H22O11	[M+H]+	Diosmetin-7-O-galactoside*	Flavonoids	Flavones	-	3	363885	400175	465451	613591	463053	476045	291898	155518	250634	415477	360958	450902	-	-	-	-
MWSHY0190	609.18	301.08	608.174	C28H32O15	[M+H]+	Diosmetin-7-O-rutinoside (Diosmin)*	Flavonoids	Flavones	520-27-4	3	188814	233095	138217	201396	132304	137060	74399.2	38368.7	65487.2	151360	126398	136847	C10039	-	C10039	-
Lmyn003131	206.05	162.06	207.053	C10H9NO4	[M-H]-	Dioxindole-3-acetic acid	Alkaloids	Plumerane	-	1	6.45249e+06	5.94047e+06	4.4201e+06	6.48701e+06	7.1803e+06	6.63851e+06	61798.6	61331.2	75803.9	2.34421e+06	2.38919e+06	2.35105e+06	-	-	-	-
pmb2936	591.17	367.2	592.179	C28H32O14	[M-H]-	Disinapoyl glucoside	Phenolic acids	Phenolic acids	-	2	237863	202908	426956	91591.2	25993.1	95975.6	85714.9	426816	253926	104455	122982	109750	-	-	-	-
mws0474	229.14	211.13	230.152	C12H22O4	[M-H]-	Dodecanedioic aicd	Lipids	Free fatty acids	693-23-2	3	12682.2	11765.2	12701.9	5686.27	11888.5	6055.23	9136.38	6349.49	9132.15	12263.8	13932.3	11749.9	C02678	-	C02678	-
pmb2640	199.17	199.17	200.178	C12H24O2	[M-H]-	Dodecanoic acid (Lauric acid)	Lipids	Free fatty acids	143-07-7	3	417195	776431	360080	300603	215434	233872	352982	186294	242078	450825	419250	449738	C02679	ko00061,ko00333,ko01100,ko01110	C02679	-
Lamn006527	287.05	125.02	288.063	C15H12O6	[M-H]-	Drimiopsin C*	Flavonoids	Other Flavonoids	773850-90-1	1	8.51477e+06	2.99176e+06	1.02003e+07	55828	60445.3	141413	5.19085e+06	4.18879e+06	5.71169e+06	2.46607e+06	2.35858e+06	2.37018e+06	-	-	-	-
pme2237	181.072	101.024	182.079	C6H14O6	[M-H]-	Dulcitol*	Others	Saccharides	608-66-2	1	1.35226e+07	1.5311e+07	1.82271e+07	2.66974e+06	5.38733e+06	4.10191e+06	6.86233e+07	8.90767e+07	7.12026e+07	3.52432e+07	3.54875e+07	3.40303e+07	C01697	ko00052,ko01100,ko02060	C01697	-
Lmcn009539	293.25	293.25	294.256	C19H34O2	[M-H]-	E,E,Z-1,3,12-Nonadecatriene-5,14-diol	Lipids	Free fatty acids	-	1	1.13917e+06	966183	971698	1.20741e+06	534563	987722	1.31438e+06	1.35384e+06	1.8547e+06	693508	718526	625369	-	-	-	-
Yajn003045	443.19	59.01	444.2	C21H32O10	[M-H]-	Ebuloside	Terpenoids	Monoterpenoids	-	3	39934.2	32749.4	37323.4	89338.3	35673.8	123139	18318	21773.4	16356.4	40287.3	46513.5	48478.2	-	-	-	-
Lmlp004754	312.11	294.21	311.101	C14H17NO7	[M+H]+	Ehretioside B	Alkaloids	Phenolamine	156368-84-2	3	705752	894641	520158	62254.7	480261	63887.9	303225	335618	1.04945e+06	515354	501917	551618	-	-	-	-
pmn001610	307.26	307.26	308.272	C20H36O2	[M-H]-	Eicosadienoic acid*	Lipids	Free fatty acids	5598-38-9	3	1.66218e+07	1.41384e+07	1.45854e+07	9.53459e+06	6.30894e+06	8.58069e+06	220476	278197	140503	7.63601e+06	6.69754e+06	7.06545e+06	C16525	ko01040	C16525	-
mws0396	281.25	281.25	282.256	C18H34O2	[M-H]-	Elaidic Acid*	Lipids	Free fatty acids	112-79-8	1	9.79156e+06	9.89732e+06	1.06284e+07	8.02004e+06	9.51282e+06	6.63167e+06	627638	396763	700217	7.36433e+06	6.47043e+06	6.72581e+06	C01712	-	C01712	-
MWSmce294	209.11	153.05	208.11	C12H16O3	[M+H]+	Elemicin	Phenolic acids	Phenolic acids	487-11-6	3	56299.8	53192.7	47266.7	1.02202e+06	1.00507e+06	1.13297e+06	55809.6	56535.8	23273.7	331728	368747	398629	C10451	-	C10451	-
mws1603	741.261	579.207	742.268	C34H46O18	[M-H]-	Eleutheroside E	Lignans and Coumarins	Lignans	39432-56-9	3	18663	11579.1	5635.6	74716	91209.8	81784.6	56243.9	59345.7	59835.7	22019	50583.3	25680.2	C20786	-	C20786	-
Zbzn008048	293.18	221.15	294.183	C17H26O4	[M-H]-	Embelin	Quinones	Quinones	550-24-3	1	6.73343e+06	8.42574e+06	4.48658e+06	1.1996e+07	5.34168e+06	6.2345e+06	1.52888e+07	1.16873e+07	1.0281e+07	1.29215e+07	1.2968e+07	1.26756e+07	-	-	-	-
mws1659	269.05	225.06	270.053	C15H10O5	[M-H]-	Emodin	Quinones	Anthraquinone	518-82-1	2	29557.7	17282.3	74495.7	35302.8	75231.7	24910.7	13704.3	7479.69	52999.2	13784.9	17533.7	14639.2	C10343	-	C10343	-
mws1397	441.08	169.02	442.09	C22H18O10	[M-H]-	Epicatechin gallate*	Flavonoids	Flavanols	1257-08-5	3	184167	290755	261778	372641	312314	353670	250490	253557	280400	259792	294885	233413	-	-	-	-
MWSHC2016	457.08	169.01	458.085	C22H18O11	[M-H]-	Epigallocatechin-3-O-gallate	Flavonoids	Flavanols	989-51-5	3	36548.6	32538.1	33282.5	148892	47702.3	417445	29520	27350.4	31801.6	25696.6	30695	32793.1	C09731	ko04152	C09731	-
Zmpp001726	184.1	124.07	183.089	C9H13NO3	[M+H]+	Epinephrine	Alkaloids	Alkaloids	51-43-4	3	1.23173e+06	1.60436e+06	539742	913778	802190	830558	209019	154220	365852	754348	777293	747461	C00788	ko00350,ko01100,ko02020,ko02024,ko04024,ko04080,ko04261,ko04923,ko04924,ko05207	C00788	-
Xmzn007677	580.36	506.33	581.264	C33H35N5O5	[M-H]-	Ergotamine	Alkaloids	Plumerane	113-15-5	3	1.38848e+07	2.51363e+07	1.912e+07	2.53748e+07	6.98607e+06	1.70441e+07	39782	11147.4	8925.72	9.79549e+06	1.26406e+07	1.22138e+07	C07544	ko00901,ko01063,ko01110	C07544	-
MWSHY0145	289.07	153.02	288.063	C15H12O6	[M+H]+	Eriodictyol (5,7,3',4'-Tetrahydroxyflavanone)	Flavonoids	Flavanones	552-58-9	3	58586.3	56398.5	76206.2	102595	18065.7	19454.7	75664.1	69257.8	67985.1	31894.2	33493.9	33828.6	C05631	ko00941,ko00946,ko01100,ko01110	C05631	-
Zbnp004170	451.12	289.07	450.116	C21H22O11	[M+H]+	Eriodictyol-3'-O-glucoside*	Flavonoids	Flavanones	-	3	110586	76444	2.27196e+06	93321.7	365331	359276	1.0037e+06	1.08072e+06	1.37771e+06	484751	422058	404490	-	-	-	-
Lmyn004037	601.12	439.09	602.127	C28H26O15	[M-H]-	Eriodictyol-7-O-(6''-O-galloyl)glucoside	Flavonoids	Flavanones	-	3	138811	310714	165748	119992	2.41759e+07	160480	6.69273e+06	6.28202e+06	8.90892e+06	1.53761e+06	1.8388e+06	1.61582e+06	-	-	-	-
mws0057	451.12	289.07	450.116	C21H22O11	[M+H]+	Eriodictyol-7-O-glucoside*	Flavonoids	Flavanones	38965-51-4	3	111946	125933	1.13063e+06	66526.5	233332	200117	73117.9	82406.8	87830.3	295848	300551	248802	-	-	-	-
HX1370	377.16	163.07	376.152	C20H24O7	[M+H]+	Erythro-Guaiacylglycerol-β-Coniferyl Ether	Lignans and Coumarins	Lignans	890317-92-7	3	601183	122605	1.34995e+06	30207.9	47904.5	161384	36644.9	7712.24	22622.5	244517	234025	216905	-	-	-	-
WaYn003112	439.16	195.07	440.168	C21H28O10	[M-H]-	Erythro-Guaiacylglycerol-β-threo-syringylglycerol Ether	Lignans and Coumarins	Lignans	1313434-74-0	3	23726.8	30215.8	75292.5	68887.7	75490.2	50743	17622.4	25086.8	29600.3	33070.9	35234.2	70962.2	-	-	-	-
mws1013	177.02	133.03	178.027	C9H6O4	[M-H]-	Esculetin (6,7-Dihydroxycoumarin)	Lignans and Coumarins	Coumarins	305-01-1	2	552168	259896	596988	724496	947970	1.06074e+06	252754	297250	308372	377381	367982	368129	C09263	ko00999,ko01061,ko01110	C09263	-
pmb0808	353.1	179	352.079	C16H16O9	[M+H]+	Esculetin-6-O-quinic acid	Lignans and Coumarins	Coumarins	-	3	265815	289849	451225	491859	520248	441667	471280	311719	455238	195239	214969	261317	-	-	-	-
Lmbn001162	339.07	177.02	340.079	C15H16O9	[M-H]-	Esculetin-7-O-glucoside*	Lignans and Coumarins	Coumarins	-	1	78297.4	83082.1	143057	244897	247204	207630	185872	176686	145429	150754	137785	133922	-	-	-	-
mws1015	339.072	177.019	340.079	C15H16O9	[M-H]-	Esculin (6,7-Dihydroxycoumarin-6-O-glucoside)*	Lignans and Coumarins	Coumarins	531-75-9	1	72142	91350.9	129674	216011	320101	198760	264938	241784	227397	189549	133898	142990	C09264	-	C09264	-
Wcsn011332	279.23	261.23	280.24	C18H32O2	[M-H]-	Ethyl (10Z,13Z)-hexadeca-10,13-dienoate	Others	Others	-	1	5.41298e+06	4.25105e+06	4.77837e+06	5.55306e+06	4.56678e+06	4.64584e+06	31176.9	19857.6	20151	3.63401e+06	3.33574e+06	3.43126e+06	-	-	-	-
mws1500	177.09	131.05	176.084	C11H12O2	[M+H]+	Ethyl cinnamate	Phenolic acids	Phenolic acids	103-36-6	3	94446.1	128602	93356.8	18991	131638	17968.3	56443.7	53062.3	377107	99465.3	86743.8	91125	C06359	-	C06359	-
MWSmce177	221.09	133.03	222.089	C12H14O4	[M-H]-	Ethyl ferulate	Phenolic acids	Phenolic acids	4046-02-0	1	49327.3	104345	78255.7	74403.6	102108	23957.8	69854.9	119925	109176	53650.3	38801.7	36667.1	-	-	-	-
Lmmn013100	307.263	307.262	308.272	C20H36O2	[M-H]-	Ethyl linoleate*	Lipids	Free fatty acids	544-35-4	3	7.85201e+06	6.44623e+06	6.7633e+06	4.38667e+06	2.97051e+06	3.66472e+06	26978.5	26862.5	45568.1	3.51752e+06	3.06061e+06	2.9151e+06	-	-	-	-
MWSmce577	207.1	161.06	206.094	C12H14O3	[M+H]+	Ethyl p-methoxycinnamate	Phenolic acids	Phenolic acids	24393-56-4	3	497151	482130	408578	471169	351924	390180	35853.5	29305.1	67893.4	166486	147736	172352	-	-	-	-
MWSmce712	165.09	91.05	164.084	C10H12O2	[M+H]+	Ethyl phenylacetate	Phenolic acids	Phenolic acids	101-97-3	3	3.28235e+06	1.53048e+06	643800	112163	123812	30033.6	1.20253e+06	1.21925e+06	1.56908e+06	486617	454231	435641	-	-	-	-
pme3034	131.03	87.05	132.042	C5H8O4	[M-H]-	Ethylmalonic acid*	Organic acids	Organic acids	601-75-2	1	1.96172e+06	1.19151e+06	270616	295834	159963	338752	70496	47383.1	85958.2	438626	487104	507413	-	-	-	-
MWS1830	167.07	121.03	166.063	C9H10O3	[M+H]+	Ethylsalicylate	Phenolic acids	Phenolic acids	118-61-6	3	392172	237373	428388	1.43235e+06	1.49641e+06	1.18261e+06	684036	307969	917275	527275	414323	475717	-	-	-	-
pmn001380	187.1	169.09	188.105	C9H16O4	[M-H]-	Eucommiol	Others	Alcohol compounds	55930-44-4	1	3.33655e+06	4.26635e+06	2.10557e+06	1.11597e+06	1.0203e+07	509188	1.20585e+06	1.26454e+06	2.52352e+06	2.99116e+06	3.00059e+06	3.05107e+06	C17878	-	C17878	-
Lhhp120814	165.09	91.05	164.084	C10H12O2	[M+H]+	Eugenol	Phenolic acids	Phenolic acids	97-53-0	2	1.94374e+06	1.64631e+06	1.46942e+06	1.60696e+06	2.78461e+06	1.80215e+06	997248	631941	1.67683e+06	1.56949e+06	1.53428e+06	1.68161e+06	C10453	ko00940	C10453	-
MWSslk060	345.1	330.08	344.09	C18H16O7	[M+H]+	Eupatilin (5,7-Dihydroxy-3',4',6-Trimethoxyflavone)*	Flavonoids	Flavones	22368-21-4	2	186866	100652	3.66455e+06	1.81423e+06	452860	1.48681e+06	451237	633223	619526	394057	435318	363988	C10040	-	C10040	-
pmp000786	345.1	330.07	344.09	C18H16O7	[M+H]+	Eupatorin; 3',5-Dihydroxy-4',6,7-Trimethoxyflavone*	Flavonoids	Flavones	855-96-9	2	123767	43168	1.99912e+06	434971	211972	381937	363571	420730	522546	217050	214254	223445	-	-	-	-
Wagp002534	248.13	177.05	247.121	C14H17NO3	[M+H]+	Fagaramide	Alkaloids	Alkaloids	495-86-3	1	33553.6	163201	38673.4	2.33532e+07	1.02539e+07	2.56775e+07	235429	165881	216674	6.27441e+06	6.22378e+06	6.19642e+06	C10455	-	C10455	-
mws1212	209.08	177.05	208.074	C11H12O4	[M+H]+	Ferulic acid methyl ester	Phenolic acids	Phenolic acids	2309-07-1	3	1.79151e+06	2.29645e+06	2.11485e+06	1.60063e+06	1.80226e+06	1.75068e+06	1.11458e+06	830209	758199	1.14734e+06	1.09352e+06	1.24703e+06	-	-	-	-
mws0014	193.05	134.04	194.058	C10H10O4	[M-H]-	Ferulic acid*	Phenolic acids	Phenolic acids	537-98-4	1	1.58998e+07	1.29147e+07	1.22515e+07	1.77801e+07	2.99989e+07	1.99282e+07	370036	221996	200760	1.0504e+07	1.00111e+07	1.01693e+07	C01494	ko00940,ko01061,ko01100,ko01110	C01494	-
Hmmn002544	355.1	193.05	356.111	C16H20O9	[M-H]-	Ferulic acid-4-O-glucoside	Phenolic acids	Phenolic acids	117405-51-3	3	110655	103499	79345.8	241417	354414	497200	280677	271296	276524	173704	124511	148560	-	-	-	-
MWSHC2062	355.1	193.05	356.111	C16H20O9	[M-H]-	Ferulic β-glucoside*	Phenolic acids	Phenolic acids	14364-12-6	2	190798	112066	338640	522516	1.43442e+06	540198	76817.9	57152.5	74226	276976	332752	283525	-	-	-	-
Wahp003681	468.25	322.22	467.241	C26H33N3O5	[M+H]+	Feruloyl-p-coumaroyl Spermidine	Alkaloids	Phenolamine	-	1	7.13661e+06	6.03392e+06	3.82671e+06	1.29094e+07	1.16279e+07	1.34554e+07	3.85954e+06	5.92055e+06	4.40205e+06	5.67084e+06	5.47519e+06	5.32276e+06	-	-	-	-
pmp001245	280.15	221.08	280.154	C15H22NO4+	[M]+	Feruloylcholine	Alkaloids	Phenolamine	85927-25-9	3	66370.1	132898	68460	274782	482030	301661	324881	286919	275166	147600	156427	149828	-	-	-	-
pmp000727	288.13	177.05	287.127	C15H17N3O3	[M+H]+	Feruloylhistamine	Alkaloids	Phenolamine	94848-18-7	3	1.03041e+06	204007	1.65126e+06	71354.3	219514	98961	568350	710880	798503	426021	340119	339152	-	-	-	-
Lmhn003074	309.06	193.05	310.069	C14H14O8	[M-H]-	Feruloylmalic acid	Phenolic acids	Phenolic acids	-	1	168149	205126	1.45712e+06	330187	159638	290030	331680	437035	500730	257239	193447	178501	-	-	-	-
Lmhn003801	531.12	337.06	532.122	C25H24O13	[M-H]-	Feruloylsinapoyltartaric acid	Phenolic acids	Phenolic acids	-	3	34073.2	23761.2	40408.6	31958.1	25333.1	24399.3	45017.5	43023.3	42060.8	25327.5	22117.9	26730.5	-	-	-	-
Hmyn002232	329.11	165.05	330.11	C18H18O6	[M-H]-	Ficusal	Others	Aldehyde compounds	125638-35-9	3	50366.7	26100.6	62121.4	97966.1	51160.5	105348	76772.9	56172.7	65170.4	35576.3	34376.1	40854.6	-	-	-	-
mws1014	209.04	149.02	208.037	C10H8O5	[M+H]+	Fraxetin (7,8-Dihydroxy-6-methoxycoumarin)	Lignans and Coumarins	Coumarins	574-84-5	3	1.2782e+06	1.19275e+06	1.36481e+06	1.72984e+06	1.3622e+06	1.67748e+06	107436	118799	104688	856050	1.03997e+06	1.02957e+06	C09265	ko00999,ko01110	C09265	-
Lmbn001181	531.14	531.13	532.143	C22H28O15	[M-H]-	Fraxetin-7,8-di-O-glucoside	Lignans and Coumarins	Coumarins	-	2	188357	98372.9	119716	9.35937e+06	2.40974e+07	1.01153e+07	3.85336e+06	6.05078e+06	4.93268e+06	4.15861e+06	4.20142e+06	3.99047e+06	-	-	-	-
MWSmce025	369.09	207.03	370.09	C16H18O10	[M-H]-	Fraxetin-8-O-glucoside (Fraxin)	Lignans and Coumarins	Coumarins	524-30-1	3	46862.6	94997.1	138245	225019	214072	186851	114942	107661	112093	128667	133078	116179	C09266	-	C09266	-
mws0376	115	71.01	116.011	C4H4O4	[M-H]-	Fumaric acid	Organic acids	Organic acids	110-17-8	1	2.7686e+06	6.3203e+06	2.16235e+06	7.55369e+06	8.72e+06	6.6412e+06	1.12921e+06	1.16802e+06	1.84489e+06	3.26301e+06	3.28697e+06	3.54499e+06	C00122	ko00020,ko00190,ko00220,ko00250,ko00350,ko00360,ko00620,ko00643,ko00650,ko00720,ko00760,ko01060,ko01061,ko01062,ko01063,ko01064,ko01065,ko01066,ko01070,ko01100,ko01110,ko01120,ko01200,ko01220,ko02020,ko04922,ko05200,ko05211,ko05230	C00122	-
pmn001672	547.17	223.1	548.174	C23H32O15	[M-H]-	Furanofructosyl-α-D-(3-mustard acyl)glucoside*	Phenolic acids	Phenolic acids	-	1	66227.7	150886	138193	1.25165e+06	2.06577e+06	938985	814073	780781	874777	484121	401201	430347	-	-	-	-
pmn001671	547.17	223.1	548.174	C23H32O15	[M-H]-	Furanofructosyl-α-D-(6-mustard acyl)glucoside*	Phenolic acids	Phenolic acids	-	1	58548.6	145138	112274	1.33459e+06	2.05397e+06	1.32818e+06	1.45673e+06	1.26004e+06	1.35781e+06	461114	487551	493245	-	-	-	-
Lmjn010508	277.18	205.16	278.188	C17H26O3	[M-H]-	Fusarester B	Others	Ketone compounds	-	3	123527	118848	119540	232769	115641	231849	84360.3	189857	90107.8	99762.6	91886	101658	-	-	-	-
Lmjp002931	180.1	120.08	179.095	C10H13NO2	[M+H]+	Fusaric acid	Organic acids	Organic acids	-	2	581011	644370	443455	445140	273538	569235	243966	195626	513453	506095	464317	502606	-	-	-	-
mws1000	287.06	149.02	288.063	C15H12O6	[M-H]-	Fustin	Flavonoids	Flavanonols	20725-03-5	3	15181.6	31072.6	32360.8	28911.1	29636.2	22236.4	20242.4	34517.4	33971.2	23734.1	31078.4	24464.1	C01378	ko00941	C01378	-
mws1080	341.11	179.06	342.116	C12H22O11	[M-H]-	Galactinol	Others	Saccharides	3687-64-7	1	5.22598e+06	8.77039e+06	6.05055e+06	6.96757e+07	1.54727e+08	1.09167e+08	2.90929e+07	3.00977e+07	1.88936e+07	4.29787e+07	4.55677e+07	4.12101e+07	C01235	ko00052,ko01100	C01235	-
Lmyn006227	269.05	151	270.053	C15H10O5	[M-H]-	Galangin (3,5,7-Trihydroxyflavone)	Flavonoids	Flavonols	548-83-4	2	104580	83605.7	234417	85480	144310	80858.7	75608.3	174027	160482	54992.2	61664.8	58245	C10044	ko00941	C10044	-
Lmlp005572	433.11	271.06	432.106	C21H20O10	[M+H]+	Galangin-7-O-glucoside*	Flavonoids	Flavonols	-	3	195561	246251	118308	361227	118707	282625	111607	47073.6	103217	222231	123224	151663	-	-	-	-
Hmbp001276	169.05	65.03	168.042	C8H8O4	[M+H]+	Gallacetophenone	Phenolic acids	Phenolic acids	528-21-2	3	271036	285100	208942	1.57312e+06	639988	868715	79710.4	49832.3	55116.7	325599	364861	327374	-	-	-	-
MWSmce308	197.05	124.02	198.053	C9H10O5	[M-H]-	Gallic Acid Ethyl Ester; Ethyl gallate	Phenolic acids	Phenolic acids	831-61-8	3	31714.4	39281.9	42159.9	16776.9	12825.6	7136.85	18449.2	16331	23251.5	22432.3	13635.5	20845.3	-	-	-	-
pmb0475	671.18	509	670.174	C29H34O18	[M+H]+	Gallic acid-4-O-(6'''-feruloyl)sophoroside	Phenolic acids	Phenolic acids	-	2	105380	89738.9	103312	1.26369e+06	164043	845709	30719.1	26987.2	26335.1	322415	284344	297190	-	-	-	-
mws2220	457.08	169.01	458.085	C22H18O11	[M-H]-	Gallocatechin 3-O-gallate	Flavonoids	Flavanols	5127-64-0	3	23128.9	29629.4	20240.1	127935	27843.7	420380	20244.6	20420.3	22407.6	19274.6	17348.8	26029	-	-	-	-
mws1173	271.06	243.07	272.068	C15H12O5	[M-H]-	Garbanzol	Flavonoids	Flavonols	1226-22-8	3	21636.7	17336.9	49743.3	144899	158736	146590	174427	71429.6	115215	63669.2	66068.2	67853.2	C09751	ko00941	C09751	-
mws1708	285.1	123.05	286.105	C13H18O7	[M-H]-	Gastrodin	Phenolic acids	Phenolic acids	62499-27-8	3	37634.3	42344	11080.3	242277	365529	137870	135626	124230	165292	80987.7	76377.5	77205.9	C16964	-	C16964	-
Cmqp003383	206.08	146.06	205.074	C11H11NO3	[M+H]+	Gentianamine	Alkaloids	Pyridine alkaloids	22952-54-1	2	734519	792102	298737	1.00542e+06	1.66931e+06	1.46766e+06	1.35896e+06	1.4121e+06	1.95197e+06	651449	648307	661642	C09961	-	C09961	-
WaYn005032	461.11	315.07	462.116	C22H22O11	[M-H]-	Gentisic acid 2-O-(6''-O-p-coumaroyl)Glucoside	Phenolic acids	Phenolic acids	-	3	24122.6	25752.5	26918.4	13595	20882.5	12318.7	13828.5	20880.4	24182.4	25042.1	16013.4	18607.2	-	-	-	-
Lmyn005812	675.36	397.14	676.367	C33H56O14	[M-H]-	Gingerglycolipid A	Lipids	Glycerol ester	145937-22-0	1	2.15961e+06	2.43891e+06	1.3278e+06	2.50404e+07	1.70383e+07	2.82656e+07	1.15396e+06	998248	802570	5.37989e+06	6.89679e+06	5.89589e+06	-	-	-	-
Lmyn006011	677.38	397.13	678.383	C33H58O14	[M-H]-	Gingerglycolipid B	Lipids	Glycerol ester	88168-90-5	1	1.32774e+07	1.2857e+07	7.51252e+06	6.55347e+07	6.08955e+07	6.33073e+07	4720.77	7403.54	8676.89	1.66869e+07	1.51108e+07	1.57058e+07	-	-	-	-
Lmyn006221	679.39	397.13	680.398	C33H60O14	[M-H]-	Gingerglycolipid C	Lipids	Glycerol ester	-	1	1.28152e+06	1.70548e+06	951540	7.32949e+06	1.30768e+07	8.01393e+06	5.68391e+06	5.30161e+06	6.54512e+06	2.73678e+06	2.72502e+06	2.62238e+06	-	-	-	-
Xmyn004302	449.24	259.063	450.21	C20H34O11	[M-H]-	Ginkgoside A	Phenolic acids	Phenolic acids	-	3	48418.5	50340.9	50591.6	88176.7	57824.6	49872	59994.6	74427.8	76947.7	77323.1	62154.6	62895.8	-	-	-	-
MWS201444	204.1	84.04	203.091	C7H13N3O4	[M+H]+	Gln-Gly	Amino acids and derivatives	Amino acids and derivatives	2650-65-9	2	1.57576e+07	1.48731e+07	1.79085e+07	1.53571e+07	1.56417e+07	1.47448e+07	9.59697e+06	7.72827e+06	8.86219e+06	1.30352e+07	1.33945e+07	1.34967e+07	-	-	-	-
MW0107005	368.14	286.14	309.132	C14H19N3O5	[M+CH3COO]-	Gln-Tyr	Amino acids and derivatives	Amino acids and derivatives	457662-02-1	3	228774	251494	159814	23651.4	6366.74	22187.6	278770	590121	420172	96638	79562.1	86167.2	-	-	-	-
MWS201469	304.16	175.12	303.154	C11H21N5O5	[M+H]+	Glu-Arg	Amino acids and derivatives	Amino acids and derivatives	7219-59-2	3	728813	768123	577882	1.79544e+06	1.13029e+06	1.28445e+06	201691	801828	459210	686679	767860	755172	-	-	-	-
Lcsn000385	260.09	131.05	261.096	C9H15N3O6	[M-H]-	Glu-Asn	Amino acids and derivatives	Amino acids and derivatives	36314-37-1	3	431401	364426	212650	976143	770464	1.55321e+06	112698	167589	106455	588417	521917	562017	-	-	-	-
MW0106972	277.09	71.01	278.094	C10H18N2O5S	[M-H]-	Glu-Met	Amino acids and derivatives	Amino acids and derivatives	4423-22-7	3	709238	377230	224749	675472	428142	661350	346519	451957	521015	333298	292493	298903	-	-	-	-
MWS201465	295.13	120.08	294.122	C14H18N2O5	[M+H]+	Glu-Phe	Amino acids and derivatives	Amino acids and derivatives	20556-22-3	2	4.51675e+06	5.20155e+06	3.35842e+06	742122	430349	553599	1.98912e+06	7.37049e+06	5.08115e+06	3.13507e+06	3.27513e+06	3.33543e+06	-	-	-	-
Lcsp000435	235.09	118.08	234.085	C8H14N2O6	[M+H]+	Glu-Ser	Amino acids and derivatives	Amino acids and derivatives	5875-38-7	2	1.74996e+07	3.69568e+07	1.41636e+07	7451.52	19362.3	13406.9	2.18682e+07	2.47985e+07	2.55141e+07	1.7209e+07	1.71648e+07	1.66479e+07	-	-	-	-
Lmmp000647	505.17	145.05	504.169	C18H32O16	[M+H]+	Glucan	Others	Saccharides	9041-22-9	3	65659.5	62421.1	63839.1	31214.4	50810	55569.1	38080.3	38579.4	45456.5	36531.4	26141.5	23014.6	-	-	-	-
pmb3081	289	96.97	290.004	C6H11PO11	[M-H]-	Glucaric acid-1-Phosphate	Others	Saccharides	-	3	2.85824e+06	1.18412e+06	7.71247e+06	7.84213e+06	1.89216e+07	9.58236e+06	1.44169e+07	4.20688e+06	2.529e+07	1.22847e+07	1.29804e+07	1.25034e+07	-	-	-	-
pme0534	195.05	75.01	196.058	C6H12O7	[M-H]-	Gluconic acid	Others	Saccharides	526-95-4	1	9.51409e+06	9.97302e+06	1.15713e+07	8.96047e+06	1.15728e+07	8.45008e+06	5.08694e+06	6.68826e+06	7.11876e+06	8.92148e+06	8.52998e+06	8.21222e+06	C00257	ko00030,ko01100,ko01110,ko01120,ko01200	C00257	-
MWSHC2022	359.1	197.05	360.106	C15H20O10	[M-H]-	Glucosyringic acid	Phenolic acids	Phenolic acids	33228-65-8	1	699172	917864	1.04632e+06	8.9883e+06	9.27927e+06	8.92433e+06	233331	207711	212737	2.56926e+06	2.65924e+06	2.56494e+06	-	-	-	-
MW0107019	245.12	102.01	244.106	C10H16N2O5	[M+H]+	Glutamylproline	Amino acids and derivatives	Amino acids and derivatives	41745-47-5	3	4.32853e+06	4.44277e+06	4.74963e+06	4.37215e+06	4.32138e+06	3.94033e+06	2.55484e+06	2.44926e+06	2.72525e+06	3.83582e+06	4.19008e+06	4.10903e+06	-	-	-	-
pme0243	131.035	87.0452	132.042	C5H8O4	[M-H]-	Glutaric acid*	Organic acids	Organic acids	110-94-1	1	1.29057e+07	8.59395e+06	1.66171e+06	1.96857e+06	1.03609e+06	2.15669e+06	444013	293935	571585	3.02395e+06	3.03041e+06	3.11095e+06	C00489	ko00071,ko00310,ko01100,ko01120	C00489	-
Zmmp004497	246.134	182.117	245.126	C11H19NO5	[M+H]+	Glutaryl-L-Leucine	Amino acids and derivatives	Amino acids and derivatives	-	3	369392	363915	243357	321772	186776	249691	8534.93	38245.4	37240.3	104084	107482	158864	-	-	-	-
pme1086	306.08	143.05	307.084	C10H17N3O6S	[M-H]-	Glutathione reduced form	Amino acids and derivatives	Amino acids and derivatives	70-18-8	1	512303	565102	1.06136e+06	3.69053e+06	98144.4	3.14574e+06	332756	298343	448305	515187	579628	528314	C00051	ko00270,ko00480,ko01100,ko01240,ko02010,ko04216,ko04918,ko04976,ko05208,ko05415	C00051	-
MWS201428	205.08	130.05	204.075	C7H12N2O5	[M+H]+	Gly-Glu	Amino acids and derivatives	Amino acids and derivatives	7412-78-4	3	78984	80660.9	78309.2	261219	186430	207870	173443	166192	190403	133992	130327	113198	-	-	-	-
Lcsp001749	318.17	159.08	317.159	C13H23N3O6	[M+H]+	Gly-Glu-Leu	Amino acids and derivatives	Amino acids and derivatives	-	2	422241	408217	147269	347832	106836	253183	230359	352890	519389	278094	295816	330536	-	-	-	-
MW0150366	261.12	136.08	260.112	C9H16N4O5	[M+H]+	Gly-Gly-Gln	Amino acids and derivatives	Amino acids and derivatives	186787-32-6	3	149525	131919	110016	13550.1	18789.2	11411.8	6.50526e+06	4.7972e+06	6.46765e+06	1.76234e+06	1.52393e+06	1.57135e+06	-	-	-	-
MW0107168	304.15	200.14	245.138	C10H19N3O4	[M+CH3COO]-	Gly-Gly-Leu	Amino acids and derivatives	Amino acids and derivatives	14857-82-0	3	3.6807e+06	2.24973e+06	700937	448845	507706	423416	1.41562e+06	1.36225e+06	1.90315e+06	756326	775861	803364	-	-	-	-
mws5041	189.123	86.0964	188.116	C8H16N2O3	[M+H]+	Gly-Ile*	Amino acids and derivatives	Amino acids and derivatives	19461-38-2	1	2.3713e+06	3.23508e+06	2.15876e+06	1.22861e+06	925954	898292	909748	7.10288e+06	2.28928e+06	2.42948e+06	2.2237e+06	2.27085e+06	-	-	-	-
Lcsp002329	288.19	143.12	287.185	C13H25N3O4	[M+H]+	Gly-Leu-Val	Amino acids and derivatives	Amino acids and derivatives	-	3	132952	137106	79811.6	409449	166490	250514	133582	405876	356949	241633	266705	238047	-	-	-	-
Lcsp001899	352.15	177.1	351.143	C16H21N3O6	[M+H]+	Gly-Phe-Glu	Amino acids and derivatives	Amino acids and derivatives	-	1	1.2295e+06	950596	942377	489212	193609	327730	30682.1	52681.3	110477	477437	424776	487253	-	-	-	-
MW0150484	248.13	145.03	247.117	C9H17N3O5	[M+H]+	Gly-Thr-Ala	Amino acids and derivatives	Amino acids and derivatives	-	3	35950.8	94624.4	30430.8	1.01609e+07	3.96965e+06	1.05144e+07	6.41127e+06	6.54791e+06	7.04415e+06	2.76676e+06	2.911e+06	2.78796e+06	-	-	-	-
MWS20645	239.103	136.076	238.095	C11H14N2O4	[M+H]+	Gly-Tyr*	Amino acids and derivatives	Amino acids and derivatives	658-79-7	1	1.31771e+06	1.52734e+06	1.27796e+06	1.8273e+06	1.2672e+06	1.23524e+06	957023	3.95596e+06	2.3724e+06	1.66732e+06	1.84108e+06	1.78438e+06	-	-	-	-
Lcsp000959	246.14	72.08	245.138	C10H19N3O4	[M+H]+	Gly-Val-Ala	Amino acids and derivatives	Amino acids and derivatives	-	2	180102	291242	104652	545007	289852	330995	69065.9	211117	123824	225164	259056	214473	-	-	-	-
Lcsp002477	288.19	129.1	287.185	C13H25N3O4	[M+H]+	Gly-Val-Leu	Amino acids and derivatives	Amino acids and derivatives	-	3	526922	579865	294282	586258	199132	389534	292365	2.35272e+06	739301	682464	701532	654734	-	-	-	-
Lcsp001834	274.18	129.1	273.169	C12H23N3O4	[M+H]+	Gly-Val-Val	Amino acids and derivatives	Amino acids and derivatives	79672-11-0	2	69122.1	127984	88225.1	421607	154694	242626	59234.5	166572	157245	168806	181835	144162	-	-	-	-
Lmfp009701	353.27	261.22	352.261	C21H36O4	[M+H]+	Glycerol 9,11,13-octadecatrienoyl ester*	Lipids	Glycerol ester	-	1	1.95268e+06	2.67636e+06	2.91796e+06	9.51633e+06	1.09047e+07	8.1283e+06	984405	777838	1.1239e+06	94397.8	91310.1	80465.2	-	-	-	-
Walp013004	337.27	263.24	336.266	C21H36O3	[M+H]+	Glycidyl Linoleate*	Lipids	Glycerol ester	24305-63-3	1	372396	269605	438047	3.5256e+06	2.43996e+06	1.90164e+06	64198.6	56830	56391.8	24662.5	23275.5	24444.6	-	-	-	-
Zmmp001429	189.13	86.1	188.116	C8H16N2O3	[M+H]+	Glycyl-L-leucine	Amino acids and derivatives	Amino acids and derivatives	-	2	1.67531e+06	1.57105e+06	1.34309e+06	2.64062e+06	323927	603603	241253	812930	1.17401e+06	1.00045e+06	1.25785e+06	953346	-	-	-	-
MWS4309	262.12	188.07	261.111	C13H15N3O3	[M+H]+	Glycyl-tryptophan	Amino acids and derivatives	Amino acids and derivatives	2390-74-1	3	582863	742959	473328	476170	218299	330218	221816	1.15978e+06	501211	516124	574181	552155	-	-	-	-
MW0107062	270.12	138.05	269.112	C10H15N5O4	[M+H]+	Glycylglycyl-L-histidine	Amino acids and derivatives	Amino acids and derivatives	7451-76-5	3	520935	585419	414880	379801	384935	441912	635669	4.57678e+06	1.3919e+06	1.10455e+06	1.16248e+06	1.15888e+06	-	-	-	-
MWS4296	223.11	120.08	222.1	C11H14N2O3	[M+H]+	Glycylphenylalanine*	Amino acids and derivatives	Amino acids and derivatives	3321-03-7	2	3.39941e+06	4.40555e+06	3.07101e+06	2.57806e+06	1.81112e+06	1.87927e+06	2.23592e+06	6.29994e+06	5.68901e+06	3.47443e+06	3.61211e+06	3.66886e+06	-	-	-	-
Xmyn008071	299.06	284.03	300.063	C16H12O6	[M-H]-	Gnetifolin B*	Flavonoids	Flavones	140671-06-3	2	106092	69550.7	304209	87126.6	24405.3	15093.9	81699.9	186906	183873	64982.3	77861.6	70730.2	-	-	-	-
Ladn005852	371.11	282.09	372.121	C20H20O7	[M-H]-	Graminone A	Lignans and Coumarins	Lignans	161407-72-3	3	303357	204621	297561	111634	180184	69296.2	225316	211124	286763	125806	103063	133769	-	-	-	-
pmp001254	625.25	488.17	624.247	C36H36N2O8	[M+H]+	Grossamide	Alkaloids	Phenolamine	80510-06-1	1	1.29611e+06	2.09041e+06	998734	1.54062e+06	59359	1.11212e+06	7992.54	4131.6	1409.48	876376	722156	740908	-	-	-	-
WaYn003084	525.16	167.03	526.169	C24H30O13	[M-H]-	Guaiacylglycerol 8-O-(1''-O-Glucosyl)Vanillic Acid Ether	Phenolic acids	Phenolic acids	-	3	34203.9	61247.9	55156	16953.5	21544.2	15721.8	35861.2	28771.8	24203	23577.8	21045	22364.7	-	-	-	-
Lazn002951	319.12	241.05	320.126	C17H20O6	[M-H]-	Guaiacylglycerol-β-Guaiacyl Ether	Lignans and Coumarins	Lignans	7382-59-4	3	86785.8	36025.9	27501.2	10465.9	9143.48	13055.4	140022	98305.7	278890	109383	106801	103266	-	-	-	-
pme1109	152.06	135.03	151.049	C5H5N5O	[M+H]+	Guanine	Nucleotides and derivatives	Nucleotides and derivatives	73-40-5	1	3.11279e+06	2.43921e+07	3.1829e+06	5.36115e+07	5.08504e+07	4.56113e+07	1.00199e+07	3.3333e+06	1.30332e+07	2.35655e+07	2.64874e+07	2.2733e+07	C00242	ko00230,ko01100,ko01232	C00242	-
pme1178	284.1	152.06	283.092	C10H13N5O5	[M+H]+	Guanosine	Nucleotides and derivatives	Nucleotides and derivatives	118-00-3	1	582488	1.3729e+06	365486	6.34895e+06	3.35095e+07	5.95782e+06	5.38699e+06	1.51567e+07	6.53473e+06	9.32216e+06	8.14039e+06	7.48158e+06	C00387	ko00230,ko01100,ko01232,ko02010	C00387	-
mws0609	344.04	150.04	345.047	C10H12N5O7P	[M-H]-	Guanosine 3',5'-cyclic monophosphate	Nucleotides and derivatives	Nucleotides and derivatives	7665-99-8	1	442472	907216	314911	2.91626e+06	1.07596e+07	3.51358e+06	1.84786e+06	1.90801e+06	1.62848e+06	1.79367e+06	1.71154e+06	1.60173e+06	C00942	ko00230,ko01100,ko04022,ko04270,ko04540,ko04611,ko04713,ko04714,ko04730,ko04740,ko04744,ko04921,ko04923,ko04924,ko04925,ko04970,ko04976	C00942	-
pmb0998	364.07	152.06	363.058	C10H14N5O8P	[M+H]+	Guanosine 5'-monophosphate	Nucleotides and derivatives	Nucleotides and derivatives	85-32-5	1	1.81366e+06	2.81484e+06	1.77208e+06	7.32567e+06	2.34846e+07	8.1398e+06	153369	134388	36164	3.96053e+06	3.90749e+06	3.77848e+06	C00144	ko00230,ko01060,ko01065,ko01100,ko01232,ko01523,ko04022,ko04740,ko04742,ko04744	C00144	-
Zbqp001884	294.14	166.09	293.138	C14H19N3O4	[M+H]+	H-Gly-ala-phe-OH	Amino acids and derivatives	Amino acids and derivatives	17922-87-1	2	848687	508166	766761	229043	126919	208466	98159	79521.4	77664.6	318620	308397	326923	-	-	-	-
Lcsp003035	318.18	205.1	317.174	C17H23N3O3	[M+H]+	H-Leu-Trp-OH	Amino acids and derivatives	Amino acids and derivatives	5156-22-9	3	106754	86798.8	49795.9	67592.9	14128	39055	14231.6	65861.7	53363	70065.6	46874.9	53301.3	-	-	-	-
MW0107766	231.17	72.08	230.163	C11H22N2O3	[M+H]+	H-Leu-val-OH	Amino acids and derivatives	Amino acids and derivatives	13588-95-9	3	718466	719319	603135	1.57056e+06	505384	1.16537e+06	466898	1.01445e+06	1.44217e+06	1.00347e+06	982427	990865	-	-	-	-
Wbmn014253	315.19	255.23	316.204	C20H28O3	[M-H]-	Hardwickiic acid	Terpenoids	Ditepenoids	1782-65-6	3	1.03994e+06	1.10448e+06	1.04687e+06	808014	951125	932091	66142.8	76559.7	114608	551268	482560	449142	-	-	-	-
Lmap001821	285.1	123.04	284.09	C13H16O7	[M+H]+	Helicide	Phenolic acids	Phenolic acids	80154-34-3	3	102874	99969.5	192815	87801.9	53581.3	63823	120645	102770	143836	56474.7	62735.7	64317.3	-	-	-	-
Lmap001606	287.11	107.05	286.105	C13H18O7	[M+H]+	Helicidol	Phenolic acids	Phenolic acids	106982-96-1	3	482782	400019	9409.76	297882	188147	224694	179521	256301	277223	122254	97691.6	113394	-	-	-	-
Labn004454	583.16	153.03	584.174	C26H32O15	[M-H]-	Henryoside	Phenolic acids	Phenolic acids	72021-23-9	2	79126.1	78039.6	67617.7	189528	109839	109061	65470.4	38866.8	70987.9	31159.9	40262.2	42838.5	-	-	-	-
Lmxp000429	198.12	95.06	197.116	C9H15N3O2	[M+H]+	Hercynine	Alkaloids	Alkaloids	534-30-5	1	3.3739e+07	1.51742e+07	3.85762e+07	428569	389300	456776	3.60875e+07	4.6675e+07	6.05726e+07	3.4027e+07	3.46402e+07	3.27543e+07	-	-	-	-
MWSHY0049	303.09	177.05	302.079	C16H14O6	[M+H]+	Hesperetin	Flavonoids	Flavanones	520-33-2	3	248262	383857	1.11695e+06	2.11326e+06	2.62832e+06	2.85916e+06	1.47805e+06	1.3611e+06	1.95793e+06	921949	788759	897768	C01709	ko00941	C01709	-
Zbhp004510	465.14	303.09	464.132	C22H24O11	[M+H]+	Hesperetin-3'-O-glucoside	Flavonoids	Flavanones	-	3	920644	904440	1.04754e+06	1.17865e+06	1.30854e+06	831697	950857	704865	926937	853145	772907	734063	-	-	-	-
pme1598	463.12	301.07	464.132	C22H24O11	[M-H]-	Hesperetin-5-O-glucoside	Flavonoids	Flavanones	69651-80-5	3	1.5156e+06	2.24105e+06	2.89549e+06	3.6889e+06	3.29205e+06	2.73121e+06	2.97521e+06	3.11212e+06	3.14307e+06	3.66724e+06	2.82895e+06	2.35003e+06	-	-	-	-
mws0036	609.18	301.09	610.19	C28H34O15	[M-H]-	Hesperetin-7-O-rutinoside (Hesperidin)	Flavonoids	Flavanones	520-26-3	3	61983.6	105525	140247	175675	137248	103848	141700	120296	138027	101849	116594	145404	C09755	-	C09755	-
Wcdp010864	256.26	88.08	255.256	C16H33NO	[M+H]+	Hexadecanamide	Alkaloids	Alkaloids	629-54-9	1	9.53109e+06	1.25829e+07	1.07928e+07	4.31122e+06	6.36892e+06	4.84869e+06	831057	1.32769e+06	172780	3.69853e+06	3.44779e+06	3.49272e+06	-	-	-	-
MWSslk132	285.21	223.21	286.214	C16H30O4	[M-H]-	Hexadecanedioic acid	Lipids	Free fatty acids	505-54-4	3	219742	331787	168800	122710	253261	119170	73523.6	32254.5	164257	158363	148007	150189	C19615	ko00073,ko01100	C19615	-
WaYn002403	277.13	161.044	278.137	C12H22O7	[M-H]-	Hexanoylglucose	Lipids	Free fatty acids	-	3	116719	91071.7	171280	30215.5	23262.9	40019.2	64370	133134	130568	48877.5	56510.1	62110.1	-	-	-	-
Lmhn007953	213.11	169.12	214.12	C11H18O4	[M-H]-	Hexylitaconic acid	Organic acids	Organic acids	-	2	2.41808e+06	2.33487e+06	2.17729e+06	687130	1.12836e+06	673934	1.36494e+06	1.35852e+06	1.97805e+06	660350	683732	724828	-	-	-	-
MWS201405	319.14	110.07	318.133	C15H18N4O4	[M+H]+	His-Tyr	Amino acids and derivatives	Amino acids and derivatives	35979-00-1	3	250802	219111	210392	541361	350662	430771	184058	376999	245012	263353	286585	248882	-	-	-	-
MWSslk237	463.13	301.07	462.116	C22H22O11	[M+H]+	Hispidulin-7-O-glucoside(Homoplantaginin)*	Flavonoids	Flavones	17680-84-1	3	445930	411174	420150	465577	457624	377659	241223	137346	291325	313675	324360	396281	C17762	-	C17762	-
Lmnp002584	625.18	463.13	624.169	C28H32O16	[M+H]+	Hispidulin-8-C-(2''-O-glucosyl)glucoside	Flavonoids	Flavones	-	2	58019.6	51270.9	81561.5	36568.7	6.16761e+06	76746	1.43607e+06	1.2717e+06	1.38353e+06	465925	438054	417564	-	-	-	-
pma2987	142.1	124.09	141.09	C6H11N3O	[M+H]+	Histidinol	Alkaloids	Alkaloids	501-28-0	3	2.62721e+07	1.05471e+07	1.40677e+07	1.21894e+07	1.83639e+07	1.83055e+07	6.84714e+06	1.26723e+07	8.41636e+06	1.30506e+07	1.36736e+07	1.07212e+07	C00860	ko00340,ko01100,ko01110,ko01230	C00860	-
pme3388	189.13	144.1	188.127	C7H16N4O2	[M+H]+	Homoarginine	Amino acids and derivatives	Amino acids and derivatives	156-86-5	3	1.02806e+06	1.22583e+06	1.00413e+06	639708	1.15263e+06	943327	272908	236731	342426	700090	600357	598123	C01924	-	C01924	-
Wayn001528	205.03	111.01	206.043	C7H10O7	[M-H]-	Homocitrate	Organic acids	Organic acids	13052-73-8	3	919260	762417	877427	312206	167113	376167	200363	240855	230113	362484	340086	326191	C01251	ko00300,ko00620,ko01100,ko01110,ko01120,ko01210,ko01230,ko01240	C01251	-
mws1033	303.09	153.02	302.079	C16H14O6	[M+H]+	Homoeriodictyol	Flavonoids	Flavanones	446-71-9	3	78068.2	104998	80336.9	84753.1	37070.9	30314.4	74098.1	132995	131371	65352.9	58093.3	64781.6	C09756	ko00941	C09756	-
MWS04447	130.09	70.07	129.079	C6H11NO2	[M+H]+	Homoproline	Amino acids and derivatives	Amino acids and derivatives	56879-46-0	3	3.1783e+06	4.17766e+06	3.9955e+06	1.38589e+06	1.33576e+06	1.313e+06	1.57625e+07	1.6182e+07	2.27576e+07	8.36699e+06	8.59605e+06	8.07627e+06	-	-	-	-
WaYn002313	373.11	193.05	374.121	C16H22O10	[M-H]-	Homosyringic Acid 4'-O-Glucoside	Phenolic acids	Phenolic acids	-	3	119427	100627	149475	1.02188e+06	698699	890245	132594	117604	102616	371044	299676	329288	-	-	-	-
mws4193	167.07	121.03	168.079	C9H12O3	[M-H]-	Homovanillic alcohol; 4-Hydroxy-3-methoxyphenethanol	Phenolic acids	Phenolic acids	2380-78-1	3	295973	337286	24461.9	307156	194242	227254	188656	217132	260932	91841.9	103261	127538	-	-	-	-
pmb0037	166.12	121.06	165.115	C10H15NO	[M+H]+	Hordenine	Alkaloids	Phenolamine	539-15-1	3	3.0911e+06	2.05508e+06	8.51852e+06	3.5338e+07	3.96333e+07	3.49999e+07	1.06518e+08	1.99204e+08	1.13077e+08	6.23314e+07	6.44868e+07	6.77313e+07	C06199	ko00350,ko01100	C06199	-
Zadn009075	311.22	223.17	312.23	C18H32O4	[M-H]-	Hydroperoxylinoleic acid*	Lipids	Free fatty acids	34444-18-3	1	219486	1.24828e+06	579413	524476	6.82977e+06	344253	139596	84863.7	178796	1.0905e+06	1.0362e+06	1.09175e+06	-	-	-	-
MWSslk111	327.21	309.2	326.199	C20H26N2O2	[M+H]+	Hydroquinine	Alkaloids	Quinoline alkaloids	522-66-7	3	655221	399073	633154	24136.4	184586	130638	285951	374144	388051	353808	342115	383087	-	-	-	-
MA10014775	109.03	81.03	110.037	C6H6O2	[M-H]-	Hydroquinone	Phenolic acids	Phenolic acids	123-31-9	3	78252.9	67208.5	177417	128162	74765.3	114159	21906.9	17741.8	30862.8	50445.7	49155.3	48517.5	C00530	ko00350,ko00361,ko00362,ko00363,ko00627,ko01100,ko01120,ko05208	C00530	-
Labn004865	433.11	271.06	434.121	C21H22O10	[M-H]-	Hydroxy isoliquiritigenin glucoside*	Flavonoids	Chalcones	-	2	81871	90128.5	46531.7	57062.8	41265.7	35741.6	39122	36426.1	44531.2	49912.6	41375.8	52963.4	-	-	-	-
Lmbn007891	313.24	183.14	314.246	C18H34O4	[M-H]-	Hydroxy ricinoleic acid	Lipids	Free fatty acids	-	2	236043	1.18003e+06	254369	282461	5.22204e+06	128243	1.74616e+07	1.20334e+07	2.39307e+07	8.49945e+06	8.09058e+06	8.38919e+06	-	-	-	-
Lhlp120611	167.11	91.05	166.099	C10H14O2	[M+H]+	Hydroxycarvine	Terpenoids	Monoterpenoids	-	3	872799	406867	1.01932e+06	1.59331e+06	949432	1.38824e+06	1.2254e+06	685864	1.67784e+06	643041	773128	734348	-	-	-	-
Lmxn008846	197.12	153.13	198.126	C11H18O3	[M-H]-	Hydroxydihydrobovolide*	Others	Lactones	6067-11-4	1	7260.83	131806	7080.8	21823.1	45271.6	24450.6	55701.1	50667.5	51999	20986.4	23689.5	26192.9	-	-	-	-
Wafn003070	371.1	209.05	372.106	C16H20O10	[M-H]-	Hydroxyferulic acid glucoside	Phenolic acids	Phenolic acids	-	3	97265.2	66953.3	119706	427735	304283	418347	348726	331522	377055	144859	154304	178432	-	-	-	-
mws1316	301.07	258.05	300.063	C16H12O6	[M+H]+	Hydroxygenkwanin	Flavonoids	Flavones	20243-59-8	3	91988.2	80573.9	226371	85500.7	71668.9	105840	65441.9	160333	120285	48705.1	44001.4	50422.3	-	-	-	-
Wafn015217	327.29	59.01	328.298	C20H40O3	[M-H]-	Hydroxyicosanoic Acid	Lipids	Free fatty acids	-	3	11784.2	25484.5	22791.9	17998.1	24802.1	17896.7	11273.5	8119.17	11758.7	9812.6	7268.88	8458.8	-	-	-	-
Layp000971	332.13	152.07	331.127	C14H21NO8	[M+H]+	Hydroxymenisdaurin D	Alkaloids	Alkaloids	-	3	908065	713538	983764	865443	660900	712553	115483	74381.2	136604	430399	458723	435377	-	-	-	-
Wacn005438	477.27	161.04	418.257	C21H38O8	[M+CH3COOH-H]-	Hydroxypentadecenoic acid glucoside	Lipids	Free fatty acids	-	2	149403	102390	250691	100616	89458.3	70631	81017.2	108174	150528	58990.7	64496.9	83650.1	-	-	-	-
MWSmce264	153.06	123.05	154.063	C8H10O3	[M-H]-	Hydroxytyrosol	Phenolic acids	Phenolic acids	10597-60-1	3	33286.1	71909.5	24045.5	55626.6	65352.4	58781.5	65609.1	57642.9	69454.6	41041.3	33392.3	29294.5	-	-	-	-
MWS201397	231.13	86.06	230.127	C10H18N2O4	[M+H]+	Hyp-Val	Amino acids and derivatives	Amino acids and derivatives	-	3	493789	460406	413908	73335.8	78139.6	93840.8	703246	618398	709770	440851	504331	421994	-	-	-	-
mws4075	469.33	425.4	470.34	C30H46O4	[M-H]-	Hypoglycyrrhizic acid(β)*	Terpenoids	Triterpene	471-53-4	2	15257.5	414438	664983	114203	239550	13141.9	274116	349740	366544	143881	136617	148738	-	-	-	-
Lmbn006032	301.04	149.02	302.043	C15H10O7	[M-H]-	Hypolaetin*	Flavonoids	Flavones	27696-41-9	3	38656.1	27927.6	105011	22003.2	39495.3	22134.4	40364.7	32800.8	35024.3	19305.5	18148.3	25394.8	C10078	-	C10078	-
pme0033	137.05	119.04	136.038	C5H4N4O	[M+H]+	Hypoxanthine	Nucleotides and derivatives	Nucleotides and derivatives	68-94-0	3	5.08422e+06	8.29394e+06	2.05532e+06	1.00002e+06	1.08406e+06	1.0214e+06	4.05432e+07	7.26405e+06	5.43905e+07	1.53592e+07	1.5754e+07	1.53046e+07	C00262	ko00230,ko01100,ko01232	C00262	-
Hmsn001911	301.09	139.04	302.1	C13H18O8	[M-H]-	Idesin	Phenolic acids	Phenolic acids	20331-85-5	3	91774.6	68510.1	110997	228324	150858	187266	71397.5	61091.8	31003.9	110755	53752.4	94860.5	-	-	-	-
MW0151662	323.12	189.07	324.132	C15H20N2O6	[M-H]-	Ile-Abu-OH*	Amino acids and derivatives	Amino acids and derivatives	-	3	940266	1.22755e+06	951069	277672	109871	231411	483603	230629	379932	619710	579174	613546	-	-	-	-
MWS201424	246.15	86.1	245.138	C10H19N3O4	[M+H]+	Ile-Asn	Amino acids and derivatives	Amino acids and derivatives	59652-59-4	3	481958	442932	356228	978145	383876	776886	766662	1.08108e+06	1.396e+06	732215	728161	662082	-	-	-	-
Lcsp003010	360.21	86.1	359.206	C16H29N3O6	[M+H]+	Ile-Asp-Leu*	Amino acids and derivatives	Amino acids and derivatives	-	2	318147	385662	151181	142663	180995	123012	605377	1.0253e+06	1.23387e+06	443222	543342	536964	-	-	-	-
MW0107437	261.14	86.1	260.137	C11H20N2O5	[M+H]+	Ile-Glu	Amino acids and derivatives	Amino acids and derivatives	42516-53-0	3	5.79021e+06	5.33521e+06	5.03631e+06	4.09592e+06	1.70558e+06	2.66066e+06	1.44213e+06	4.82188e+06	4.47348e+06	3.6555e+06	3.71459e+06	3.48355e+06	-	-	-	-
MWS201434	269.16	156.08	268.154	C12H20N4O3	[M+H]+	Ile-His	Amino acids and derivatives	Amino acids and derivatives	97284-12-3	3	263418	176622	205709	765580	336461	514046	122441	421010	240285	233695	272061	254466	-	-	-	-
Zmmp004280	376.234	132.102	375.219	C17H33N3O4S	[M+H]+	Ile-Met-Leu	Amino acids and derivatives	Amino acids and derivatives	-	3	255725	188683	245815	122154	115043	196602	221736	234183	472616	110158	92488.3	106346	-	-	-	-
Zbqp003125	279.17	86.1	278.163	C15H22N2O3	[M+H]+	Ile-Phe	Amino acids and derivatives	Amino acids and derivatives	-	1	2.19365e+06	2.99573e+06	1.72988e+06	344344	299569	329657	563912	285893	108130	1.32672e+06	1.33416e+06	1.19898e+06	-	-	-	-
MW0107510	219.14	147.05	218.127	C9H18N2O4	[M+H]+	Ile-Ser	Amino acids and derivatives	Amino acids and derivatives	6403-14-1	3	857379	623878	168585	480805	370820	636383	337796	428584	498250	357781	296628	275385	-	-	-	-
Zbqp003165	318.18	188.07	317.174	C17H23N3O3	[M+H]+	Ile-Trp	Amino acids and derivatives	Amino acids and derivatives	13589-06-5	2	911864	732613	437487	424428	172540	432955	78816.7	291791	299101	420658	514300	478828	-	-	-	-
Lcsp001414	288.19	86.1	287.185	C13H25N3O4	[M+H]+	Ile-Val-Gly	Amino acids and derivatives	Amino acids and derivatives	-	2	280150	872698	170168	364448	353864	290251	130508	187488	231325	521276	510635	464201	-	-	-	-
Jmcn008002	251.17	191.14	252.173	C15H24O3	[M-H]-	Ilicic acid	Terpenoids	Sesquiterpenoids	4586-68-9	3	42211.2	35421.7	45255.8	149196	152389	119060	97732	90636.8	132153	54430.8	62006.5	58256.9	-	-	-	-
MWS1882	132.03	88.0403	133.037	C4H7NO4	[M-H]-	Iminodiacetic acid	Organic acids	Organic acids	142-73-4	3	2.32294e+06	1.70437e+06	3.76678e+06	1.31688e+07	1.83818e+07	1.54863e+07	8.39849e+06	8.50327e+06	9.15747e+06	8.37172e+06	7.58318e+06	7.91102e+06	C19911	-	C19911	-
pmb1096	118.07	91.05	117.058	C8H7N	[M+H]+	Indole	Alkaloids	Plumerane	120-72-9	2	7.9494e+06	8.98283e+06	6.9825e+06	9.60316e+06	8.43927e+06	8.99476e+06	4.61339e+06	5.34588e+06	6.89719e+06	7.66088e+06	7.63396e+06	7.40352e+06	C00463	ko00380,ko00400,ko00402,ko00999,ko01100,ko01110,ko04974	C00463	-
MWSprf138	176.07	103.07	175.063	C10H9NO2	[M+H]+	Indole-3-acetic acid (IAA)	Alkaloids	Plumerane	87-51-4	1	5.27392e+06	6.70695e+06	742822	2.44019e+06	3.48837e+06	2.70543e+06	15070.3	8199.26	35021.9	2.86118e+06	2.63908e+06	2.58612e+06	C00954	ko00380,ko01070,ko01100,ko04075	C00954	-
pme0224	202.09	158.1	203.095	C12H13NO2	[M-H]-	Indole-3-butyric acid	Alkaloids	Plumerane	133-32-4	3	333525	339483	425671	307156	194242	227254	223543	234471	285123	117666	106499	126746	C11284	-	C11284	-
mws0103	146.06	91.05	145.053	C9H7NO	[M+H]+	Indole-3-carboxaldehyde	Alkaloids	Plumerane	487-89-8	3	5.2282e+06	6.62034e+06	1.91178e+06	568304	1.18482e+06	564763	318138	347894	334633	2.03954e+06	2.08506e+06	2.01802e+06	C08493	-	C08493	-
mws1417	160.04	116.05	161.048	C9H7NO2	[M-H]-	Indole-3-carboxylic acid*	Alkaloids	Plumerane	771-50-6	2	1.10587e+07	1.32827e+07	4.61886e+06	135091	286612	120002	301199	512757	330762	3.92221e+06	3.71826e+06	3.71168e+06	C19837	-	C19837	-
Lmrn003201	204.07	158.06	205.074	C11H11NO3	[M-H]-	Indole-3-lactic acid	Alkaloids	Plumerane	1821-52-9	1	1.19009e+06	1.35958e+06	630449	31132.8	159733	61122.4	244113	126589	219175	423789	413629	394576	C02043	-	C02043	-
mws0102	160.04	116.05	161.048	C9H7NO2	[M-H]-	Indole-5-carboxylic acid*	Alkaloids	Plumerane	1670-81-1	2	7.6473e+06	9.25718e+06	3.14188e+06	100672	215079	72760.7	188671	332835	224647	2.87029e+06	2.63784e+06	2.7138e+06	-	-	-	-
pmb0532	349.05	137.05	348.047	C10H13N4O8P	[M+H]+	Inosine 5'-monophosphate	Nucleotides and derivatives	Nucleotides and derivatives	131-99-7	3	1.82679e+06	1.78522e+06	1.63177e+06	4.06148e+06	5.4933e+06	4.68608e+06	1.35654e+06	1.27603e+06	1.64088e+06	2.34359e+06	2.58632e+06	2.47631e+06	C00130	ko00230,ko01060,ko01065,ko01070,ko01100,ko01110,ko01232,ko01240,ko01523,ko04742	C00130	-
Hmln000297	179.05	59.01	180.063	C6H12O6	[M-H]-	Inositol*	Others	Saccharides	87-89-8	1	1.59126e+06	1.95394e+06	1.25481e+06	1.71757e+06	1.99935e+06	1.81353e+06	1.8926e+07	2.2948e+07	1.35062e+07	5.09909e+06	4.77451e+06	4.58166e+06	C00137	ko00052,ko00053,ko00521,ko00562,ko01100,ko01110,ko01120,ko01250,ko02010,ko04070	C00137	-
Cmyp005222	493.13	331.08	492.127	C23H24O12	[M+H]+	Iristectorin A*	Flavonoids	Isoflavones	37744-61-9	1	1.80624e+06	1.90739e+06	2.15596e+06	1.98691e+06	2.26057e+06	1.84546e+06	1.78592e+06	1.06331e+06	1.92908e+06	1.64399e+06	1.66556e+06	1.99346e+06	-	-	-	-
pmp001164	493.13	316.1	492.127	C23H24O12	[M+H]+	Iristectorin B	Flavonoids	Isoflavones	94396-09-5	3	56875.5	60618.9	71246.6	83702.3	36887.9	56138.4	56392.4	58924	58295.2	33245.1	20324.4	38698.5	-	-	-	-
Wasn001007	337.08	277.06	338.085	C12H18O11	[M-H]-	Isoascorbic acid 2-O-glucoside	Others	Vitamin	-	3	678574	820219	539676	339841	270390	287046	39912	35476.4	45226.1	317461	294912	302556	-	-	-	-
MWS1113	232.15	57.03	231.147	C11H21NO4	[M+H]+	Isobutyryl carnitine	Alkaloids	Alkaloids	25518-49-4	1	1.50527e+06	866466	2.32998e+06	1.26811e+06	2.22468e+06	1.06346e+06	984341	666853	1.66766e+06	953121	971128	933579	-	-	-	-
MW0108805	146.09	86.06	145.074	C6H11NO3	[M+H]+	Isobutyrylglycine	Amino acids and derivatives	Amino acids and derivatives	15926-18-8	3	736841	1.33636e+06	572793	590774	521617	656957	2.3953e+06	1.8039e+06	3.73654e+06	1.66336e+06	1.6062e+06	1.65107e+06	-	-	-	-
Li512115	515.12	353.09	516.127	C25H24O12	[M-H]-	Isochlorogenic acid B	Phenolic acids	Phenolic acids	14534-61-3	1	1.36552e+06	611613	1.6513e+06	307363	263606	307454	214653	192797	253695	505110	373005	360392	C10468	-	C10468	-
pmn001384	515.12	353.09	516.127	C25H24O12	[M-H]-	Isochlorogenic acid C	Phenolic acids	Phenolic acids	57378-72-0	1	1.03774e+06	458614	1.17157e+06	190400	189633	288859	118805	98133.2	129885	293827	242840	225840	-	-	-	-
Zmyn000453	191.02	111.01	192.027	C6H8O7	[M-H]-	Isocitric Acid	Organic acids	Organic acids	320-77-4	1	1.38454e+07	1.39167e+07	1.56189e+07	1.07352e+07	1.09403e+07	9.70392e+06	4.18755e+07	4.5157e+07	4.5395e+07	1.52448e+07	1.69188e+07	1.65268e+07	C00311	ko00020,ko00630,ko00720,ko01060,ko01061,ko01062,ko01063,ko01064,ko01065,ko01066,ko01070,ko01100,ko01110,ko01120,ko01200,ko01210,ko01230,ko01240,ko04922,ko05230	C00311	-
Wayn000918	515.12	111.01	516.133	C18H28O17	[M-H]-	Isocitric acid-1-O-diglucoside	Organic acids	Organic acids	-	3	45087.5	463112	85014.9	136233	149504	98699.7	177269	175209	245382	93419.6	115764	103681	-	-	-	-
MWS5173	112.05	70.03	111.043	C4H5N3O	[M+H]+	Isocytosine	Nucleotides and derivatives	Nucleotides and derivatives	108-53-2	3	450081	549528	283415	148872	154030	163567	1.34979e+06	1.13208e+06	1.74599e+06	728676	780955	735988	-	-	-	-
Zmpn004713	301.04	149.03	302.043	C15H10O7	[M-H]-	Isoetin (5,7,2',4',5'-Pentahydroxyflavone)*	Flavonoids	Flavones	1621-84-7	3	23994.4	16394.4	117136	16362.9	44159.7	22138.9	43369.6	36339.9	38785.2	20176.4	21429.8	19902	C10079	-	C10079	-
mws0898	165.09	105.07	164.084	C10H12O2	[M+H]+	Isoeugenol	Phenolic acids	Phenolic acids	97-54-1	3	393878	491981	203606	246995	137095	223455	344735	498881	457867	165414	220200	149624	C10469	ko00940	C10469	-
pme0422	193.051	134.037	194.058	C10H10O4	[M-H]-	Isoferulic Acid*	Phenolic acids	Phenolic acids	25522-33-2	1	1.79619e+07	1.50335e+07	1.39369e+07	1.86983e+07	2.88021e+07	2.16491e+07	329203	188350	223756	1.21078e+07	1.1656e+07	1.17567e+07	C10470	-	C10470	-
Lmbp002962	209.05	194.02	208.037	C10H8O5	[M+H]+	Isofraxetin	Lignans and Coumarins	Coumarins	50656-75-2	3	809215	665892	293030	456353	642043	609294	50347.4	34696.4	31760.2	348152	337676	385061	-	-	-	-
mws1639	223.06	190.03	222.053	C11H10O5	[M+H]+	Isofraxidin	Lignans and Coumarins	Coumarins	486-21-5	3	68783.9	48217.4	36211.3	25057.7	88460.5	59233.4	46785.3	77548.9	41662.8	52441.1	67878.8	60604.1	C17480	-	C17480	-
pme0183	152.06	135.03	151.049	C5H5N5O	[M+H]+	Isoguanine	Nucleotides and derivatives	Nucleotides and derivatives	3373-53-3	3	1.1466e+06	3.90047e+06	867944	1.19327e+07	4.31053e+07	1.16136e+07	1.26792e+06	1.01252e+06	1.90231e+06	2.51563e+06	6.15566e+06	7.84422e+06	-	-	-	-
Hmgn004139	373.13	329.05	374.137	C20H22O7	[M-H]-	Isohydroxymatairesinol	Lignans and Coumarins	Lignans	-	2	153321	119261	121566	13355.5	19278.4	14871.8	66032.8	115645	102776	59030.3	37560.2	38428.3	-	-	-	-
Lmmn002274	521.2	359.15	522.21	C26H34O11	[M-H]-	Isolariciresinol-9'-O-glucoside	Lignans and Coumarins	Lignans	63358-12-3	3	23783.4	64770.1	57822	52016.3	34111.7	5392.38	61029.6	67419.2	49555.6	97498.5	74567.6	82584	-	-	-	-
MW0107559	245.11	129.07	246.122	C10H18N2O5	[M-H]-	Isoleucylaspartic acid	Amino acids and derivatives	Amino acids and derivatives	-	3	59142.2	57206.2	44057.3	871464	759864	727342	326554	418711	1.07379e+06	351637	134043	335305	-	-	-	-
MW0168290	245.19	86.1	244.179	C12H24N2O3	[M+H]+	Isoleucylleucine	Amino acids and derivatives	Amino acids and derivatives	-	3	1.31537e+06	1.77768e+06	1.78716e+06	553698	204490	368130	536397	2.1652e+06	1.59681e+06	1.0203e+06	1.12055e+06	1.08292e+06	-	-	-	-
pmp000356	355.12	299.05	354.11	C20H18O6	[M+H]+	Isolicoflavonol	Flavonoids	Flavonols	94805-83-1	3	114093	103094	155135	856093	783853	597929	67409.1	64652.6	68872.4	24287.1	27489.7	20800.1	-	-	-	-
mws5038	341.109	89.0249	342.116	C12H22O11	[M-H]-	Isomaltulose*	Others	Saccharides	13718-94-0	1	2.95563e+06	5.67691e+06	3.58508e+06	6.36302e+07	1.31662e+08	9.36427e+07	1.93184e+07	1.95292e+07	1.17129e+07	3.24586e+07	3.14144e+07	3.33763e+07	C01742	-	C01742	-
MWSmce039	124.04	80.05	123.032	C6H5NO2	[M+H]+	Isonicotinic acid	Others	Vitamin	55-22-1	2	2.60993e+07	3.00811e+07	9.57489e+06	1.6162e+07	1.87157e+07	1.246e+07	9.48513e+06	6.22252e+06	1.76172e+07	1.39682e+07	1.41661e+07	1.49033e+07	C07446	ko00983	C07446	-
Cmxp004977	289.07	153.02	288.063	C15H12O6	[M+H]+	Isookanin	Flavonoids	Flavanones	-	3	1.52432e+06	480887	1.64211e+06	14595.8	22645.3	33443.6	1.31328e+06	1.34271e+06	1.71979e+06	601451	507884	536211	-	-	-	-
pmb0964	366.18	204.12	365.17	C16H23N5O5	[M+H]+	Isopentenyladenine-7-N-glucoside	Nucleotides and derivatives	Nucleotides and derivatives	-	3	391799	681598	435622	6.26898e+06	1.00057e+07	6.80387e+06	2.57896e+06	2.39299e+06	2.86594e+06	6.17206e+06	6.48584e+06	6.53297e+06	-	-	-	-
MWS2044	139.11	69.03	138.105	C9H14O	[M+H]+	Isophorone	Others	Ketone compounds	78-59-1	3	190176	189554	181391	175101	366993	208213	229966	190893	187909	229857	255788	273029	C14743	-	C14743	-
Zaxn006988	301.22	301.22	302.225	C20H30O2	[M-H]-	Isopimaric acid*	Terpenoids	Ditepenoids	5835-26-7	3	8.78311e+06	6.64891e+06	1.04418e+07	114861	192862	286685	29957.6	43274.4	59625.8	3.09899e+06	3.25653e+06	3.51432e+06	C09118	ko00904,ko01110	C09118	-
MWSmce709	130.06	103.05	129.058	C9H7N	[M+H]+	Isoquinoline	Alkaloids	Isoquinoline alkaloids	119-65-3	2	900682	2.31734e+06	677676	1.87931e+07	2.03157e+07	2.12895e+07	163053	138430	184558	4.19517e+06	7.00586e+06	6.09206e+06	C06323	-	C06323	-
MWSHY0064	625.17	317.07	624.169	C28H32O16	[M+H]+	Isorhamnetin-3-O-neohesperidoside	Flavonoids	Flavonols	55033-90-4	3	62631.9	36063.9	111179	42636.8	47674	29634.6	77772.6	32689.4	41170.4	46385.4	27825.4	19731.8	-	-	-	-
Hmcp002207	479.12	317.06	478.111	C22H22O12	[M+H]+	Isorhamnetin-7-O-glucoside (Brassicin)*	Flavonoids	Flavonols	6743-96-0	3	1.32724e+06	482672	639333	590218	744233	438165	1.25812e+06	814221	459952	1.21547e+06	965219	520135	-	-	-	-
Lmlp002990	595.17	313.07	594.159	C27H30O15	[M+H]+	Isosaponarin(Isovitexin-4'-O-glucoside)	Flavonoids	Flavones	19416-87-6	3	79719.6	75322.3	99086.7	95522.2	91322.3	75764	63468.8	38860.5	72527.9	61165.5	49220.5	58941.3	-	-	CM00091	MetMap104
mws1292	565.16	409.09	564.148	C26H28O14	[M+H]+	Isoschaftoside	Flavonoids	Flavones	52012-29-0	1	847440	589693	817939	1.49762e+06	344074	652659	215150	112992	230522	656116	534493	556441	-	-	-	-
Lcyp000676	355.1	163.04	354.095	C16H18O9	[M+H]+	Isoscopoletin-β-D-glucoside	Lignans and Coumarins	Coumarins	20186-29-2	1	504344	345832	1.01276e+06	344062	644941	560407	196187	136470	207334	427203	270822	364350	-	-	-	-
Lazn006152	343.15	105.03	342.147	C20H22O5	[M+H]+	Isoshonanin*	Lignans and Coumarins	Lignans	-	3	311898	217233	330277	342654	352375	323757	299269	283919	358334	290403	387455	342244	-	-	-	-
MWSmce040	153.05	65.04	152.047	C8H8O3	[M+H]+	Isovanillin	Others	Aldehyde compounds	621-59-0	3	1.57144e+06	1.97729e+06	1.58186e+06	1.11904e+06	884582	1.13215e+06	342812	230819	240762	1.1048e+06	1.15858e+06	1.12466e+06	-	-	-	-
mws0981	178.04	136.02	179.044	C6H5N5O2	[M-H]-	Isoxanthopterin	Nucleotides and derivatives	Nucleotides and derivatives	529-69-1	3	228018	262295	264211	383505	214529	270192	11608.8	10913.8	6822.16	101607	117816	108931	C03975	-	C03975	-
Zmgn000217	129.02	85.03	130.027	C5H6O4	[M-H]-	Itaconic acid	Organic acids	Organic acids	97-65-4	1	523914	512204	422781	202327	218634	245476	222483	419140	457899	354521	404272	396833	C00490	ko00660,ko01100	C00490	-
Hmyp008708	285.08	242.06	284.068	C16H12O5	[M+H]+	Izalpinin*	Flavonoids	Flavonols	480-14-8	1	6.3761e+06	5.0864e+06	1.15387e+07	2.88252e+06	3.29432e+06	2.7408e+06	10451.8	10093.9	3518.22	2.92271e+06	2.98243e+06	2.85502e+06	-	-	-	-
Hmgp002238	493.14	331.08	492.127	C23H24O12	[M+H]+	Jaceosidin-7-O-Glucoside*	Flavonoids	Flavones	25474-11-7	1	810420	852922	828959	2.49411e+06	994623	2.17833e+06	432692	269863	498899	967265	927351	826101	-	-	-	-
pme1654	209.12	59.02	210.126	C12H18O3	[M-H]-	Jasmonic acid	Organic acids	Organic acids	77026-92-7	3	3.44194e+06	3.54093e+06	5.04044e+06	70324.7	27209.6	59508.4	30411.2	35394.4	49162.9	1.36138e+06	1.3426e+06	1.35018e+06	C08491	ko00592,ko01060,ko01070,ko01100,ko01110,ko04075	C08491	-
Zbjn008081	299.06	284.04	300.063	C16H12O6	[M-H]-	Kaempferide (3,5,7-Trihydroxy-4'-methoxyflavone)*	Flavonoids	Flavonols	491-54-3	1	331649	267227	584463	8544.75	1544.43	4520.01	208432	251970	322595	100667	104466	117919	C10098	ko00944	C10098	-
Lmmn003398	489.11	285.04	490.111	C23H22O12	[M-H]-	Kaempferol-3-O-(6''-O-acetyl)glucoside	Flavonoids	Flavonols	-	3	62559	115943	120202	91025.7	100089	65712	103179	103816	136599	111663	105624	108069	-	-	-	-
Lmdp004892	535.11	287.05	534.101	C24H22O14	[M+H]+	Kaempferol-3-O-(6''-malonyl)galactoside*	Flavonoids	Flavonols	-	3	96776.4	98379.3	127102	101642	123320	71567.3	80887.9	48083.4	145425	112084	90275.2	90144.1	-	-	-	-
Lmmp003817	535.11	287.05	534.101	C24H22O14	[M+H]+	Kaempferol-3-O-(6''-malonyl)glucoside*	Flavonoids	Flavonols	-	3	109323	137685	133329	87644.9	164276	93566.4	93441.4	44804.4	90910.5	113169	54083	122980	-	-	-	-
mws0913	447.09	285.04	448.101	C21H20O11	[M-H]-	Kaempferol-3-O-galactoside (Trifolin)	Flavonoids	Flavonols	23627-87-4	3	114693	275218	232691	332387	269226	250960	281365	271811	272433	337353	276884	265097	C12626	ko00944,ko01110	C12626	-
MWSslk254	595.17	287.06	594.159	C27H30O15	[M+H]+	Kaempferol-3-O-glucorhamnoside*	Flavonoids	Flavonols	40437-72-7	3	39894	50502.6	62479	30646.6	33923.8	40848.9	35567.8	35230.1	28693.1	43032.7	42925.4	65654.3	-	-	-	-
mws0919	431.1	285.04	432.106	C21H20O10	[M-H]-	Kaempferol-3-O-rhamnoside (Afzelin)(Kaempferin)	Flavonoids	Flavonols	482-39-3	3	94675.2	142355	217841	229835	151429	114604	187015	203343	222639	177920	183387	133314	C16911	ko00944	C16911	-
Lmsn002815	593.15	285.04	594.159	C27H30O15	[M-H]-	Kaempferol-3-O-rutinoside(Nicotiflorin)	Flavonoids	Flavonols	17650-84-9	2	41211.1	93865.9	64666.2	210148	168285	146580	153116	175099	169213	151439	108857	131492	C21833	ko00944,ko01110	C21833	-
Xmyp005654	449.11	287.06	448.101	C21H20O11	[M+H]+	Kaempferol-4'-O-glucoside	Flavonoids	Flavonols	52222-74-9	3	380974	377866	879869	368230	498814	388512	382761	247293	320093	473269	330728	544453	-	-	-	-
HJAP024	611.16	491.12	610.154	C27H30O16	[M+H]+	Kaempferol-6,8-di-C-glucoside	Flavonoids	Flavonols	-	3	67369	52321.2	129688	30403.9	31912	22031.4	218972	246255	230618	85404	102055	174952	-	-	-	-
mws0089	447.09	285.04	448.101	C21H20O11	[M-H]-	Kaempferol-7-O-glucoside	Flavonoids	Flavonols	16290-07-6	3	165027	257310	305712	326506	319125	225768	291747	343208	361344	394862	288007	259907	-	-	-	-
pme0321	431.1	285.04	432.106	C21H20O10	[M-H]-	Kaempferol-7-O-rhamnoside	Flavonoids	Flavonols	20196-89-8	3	116398	203312	267375	355498	298313	246796	304192	351354	330180	279358	275204	284886	-	-	-	-
MWSslk208	301.22	301.22	302.225	C20H30O2	[M-H]-	Kaurenoic Acid*	Terpenoids	Ditepenoids	6730-83-2	3	8.23029e+06	6.85774e+06	9.86895e+06	110720	183689	275813	4.15477e+06	3.35305e+06	4.57006e+06	3.0603e+06	2.99151e+06	2.99604e+06	C11874	ko00904,ko01100,ko01110	C11874	-
Lmmn001294	331.1	153.02	332.111	C14H20O9	[M-H]-	Koaburaside*	Phenolic acids	Phenolic acids	41653-73-0	1	203048	360125	336321	4.74518e+06	2.70659e+06	3.57037e+06	289094	269326	246893	1.17386e+06	1.01937e+06	1.03098e+06	-	-	-	-
Wbmn002291	221.15	220.15	222.162	C14H22O2	[M-H]-	Kobusone	Terpenoids	Sesquiterpenoids	-	3	90667.7	100345	61812.1	187294	66231.8	96300.2	213746	170021	139989	174590	183268	184154	-	-	-	-
Lmhp008042	439.14	365.1	438.132	C24H22O8	[M+H]+	Kotanin	Lignans and Coumarins	Coumarins	27909-08-6	3	20908.7	19619.9	20809.2	2.03479e+06	2.83819e+06	1.92058e+06	3.33176e+06	265308	1.51193e+06	872540	865468	839904	-	-	-	-
MWS00411g	162.08	98.06	161.069	C6H11NO4	[M+H]+	L-2-Aminoadipate	Amino acids and derivatives	Amino acids and derivatives	1118-90-7	3	8.48119e+06	5.16079e+06	2.20247e+06	1.51253e+06	925712	1.83956e+06	2.87053e+06	2.78199e+06	2.56096e+06	3.01057e+06	3.02491e+06	3.09249e+06	-	-	-	-
pme1987	88.04	71.01	89.0477	C3H7NO2	[M-H]-	L-Alanine	Amino acids and derivatives	Amino acids and derivatives	56-41-7	3	25405.5	21587.2	24043.4	92118.2	132191	94655.6	53362.9	60294	66079.3	62904.9	62196.6	66018.8	C00041	ko00250,ko00270,ko00430,ko00450,ko00470,ko00710,ko00970,ko00997,ko01060,ko01100,ko01110,ko01120,ko01200,ko01230,ko01502,ko02010,ko04122,ko04974,ko04978,ko05230	C00041	-
mws4176	237.12	120.09	236.116	C12H16N2O3	[M+H]+	L-Alanyl-L-Phenylalanine	Amino acids and derivatives	Amino acids and derivatives	3061-90-3	2	694838	779684	599293	254564	286590	233718	175226	126782	134274	415207	470497	431642	-	-	-	-
pme2679	132.1	86.1	131.095	C6H13NO2	[M+H]+	L-Allo-isoleucine	Amino acids and derivatives	Amino acids and derivatives	1509-34-8	3	1.23453e+08	1.7333e+08	1.12778e+08	2.35585e+08	1.97903e+08	3.36533e+08	1.17127e+08	1.23065e+08	2.2155e+08	1.15442e+08	2.30739e+08	1.123e+08	C21096	-	C21096	-
MWSmce119	175.11	70.06	174.112	C6H14N4O2	[M+H]+	L-Arginine	Amino acids and derivatives	Amino acids and derivatives	74-79-3	1	2.31723e+07	2.7478e+07	4.9516e+07	2.06194e+07	2.18745e+07	1.96389e+07	1.52738e+06	954236	1.22069e+06	7.11856e+06	6.66976e+06	6.4768e+06	C00062	ko00220,ko00261,ko00330,ko00331,ko00470,ko00970,ko00998,ko01060,ko01064,ko01100,ko01110,ko01230,ko02010,ko04150,ko04974,ko05014,ko05022,ko05142,ko05146,ko05230	C00062	-
mws0001	133.06	74.02	132.054	C4H8N2O3	[M+H]+	L-Asparagine	Amino acids and derivatives	Amino acids and derivatives	70-47-3	1	1.38052e+07	4.87064e+06	8.70133e+06	1.95296e+07	2.08712e+07	2.40106e+07	1.66487e+06	5.70011e+06	1.47527e+06	7.70044e+06	7.82424e+06	8.08365e+06	C00152	ko00250,ko00460,ko00970,ko01060,ko01100,ko01110,ko01230,ko04974,ko04978,ko05230	C00152	-
mws0219	132.03	88.04	133.037	C4H7NO4	[M-H]-	L-Aspartic Acid	Amino acids and derivatives	Amino acids and derivatives	56-84-8	1	639811	424201	962572	3.52227e+06	4.94646e+06	4.18068e+06	2.14949e+06	2.03473e+06	2.36884e+06	2.19079e+06	1.92792e+06	2.0921e+06	C00049	ko00220,ko00250,ko00260,ko00261,ko00270,ko00300,ko00340,ko00410,ko00460,ko00470,ko00710,ko00760,ko00770,ko00970,ko00997,ko00998,ko00999,ko01060,ko01064,ko01070,ko01100,ko01110,ko01120,ko01200,ko01210,ko01230,ko01240,ko02010,ko02020,ko02030,ko04080,ko04974,ko05230	C00049	-
pmb0464	458.15	116.03	457.143	C16H27NO14	[M+H]+	L-Aspartic acid-O-diglucoside	Amino acids and derivatives	Amino acids and derivatives	-	3	157261	156468	217794	1.33879e+07	3.92065e+07	1.6727e+07	349830	333870	388321	5.14456e+06	3.17604e+06	3.69658e+06	-	-	-	-
mws0629	281.11	166.09	280.106	C13H16N2O5	[M+H]+	L-Aspartyl-L-Phenylalanine	Amino acids and derivatives	Amino acids and derivatives	13433-09-5	3	563334	387513	486334	1.28782e+06	286099	756620	382858	478556	689519	587836	589591	599717	-	-	-	-
Lmcp000282	162.11	85.03	161.105	C7H15NO3	[M+H]+	L-Carnitine	Alkaloids	Alkaloids	541-15-1	1	1.41115e+07	8.84154e+06	1.59229e+07	77667.8	65015.9	68118.9	5.33796e+07	4.92177e+07	6.36741e+07	3.33343e+07	3.37663e+07	3.33455e+07	C00318	ko04714,ko04976,ko05415	C00318	-
pme0116	227.11	156.08	226.107	C9H14N4O3	[M+H]+	L-Carnosine	Amino acids and derivatives	Amino acids and derivatives	305-84-0	3	129269	154943	140630	188232	153307	167667	98956.6	208727	116795	166984	117811	133429	C00386	ko00340,ko00410,ko01100	C00386	-
pmb2826	147.03	87.01	148.037	C5H8O5	[M-H]-	L-Citramalic acid	Organic acids	Organic acids	6236-09-5	1	2.0152e+06	1.6936e+06	1.71126e+06	927695	849925	1.07844e+06	1.83731e+06	1.93179e+06	2.04692e+06	1.68342e+06	1.74135e+06	1.71994e+06	C02614	ko00660,ko01100	C02614	-
pme0008	176.1	113.07	175.096	C6H13N3O3	[M+H]+	L-Citrulline	Amino acids and derivatives	Amino acids and derivatives	372-75-8	3	3.5303e+06	3.88819e+06	1.53046e+06	2.14013e+06	2.45338e+06	4.53888e+06	293125	212413	199340	1.86635e+06	1.92966e+06	1.93177e+06	C00327	ko00220,ko01100,ko01110,ko01230	C00327	-
Hmsp000364	144.1	98.09	143.095	C7H13NO2	[M+H]+	L-Cyclopentylglycine	Amino acids and derivatives	Amino acids and derivatives	2521-84-8	3	2.98251e+06	2.17136e+06	1.80252e+06	1.18509e+06	1.23585e+06	1.26858e+06	2.13579e+06	2.02068e+06	3.02318e+06	1.93197e+06	2.03818e+06	2.085e+06	-	-	-	-
pme2773	223.07	134.03	222.067	C7H14N2O4S	[M+H]+	L-Cystathionine	Amino acids and derivatives	Amino acids and derivatives	56-88-2	3	4.34405e+06	1.37467e+06	8.724e+06	25402	32645.7	47414.9	6.94377e+06	6.00273e+06	7.35084e+06	4.40237e+06	4.25147e+06	4.2995e+06	C02291	ko00260,ko00270,ko01100,ko01110,ko01230,ko01240	C02291	-
mws0221	241.03	151.98	240.024	C6H12N2O4S2	[M+H]+	L-Cystine	Amino acids and derivatives	Amino acids and derivatives	56-89-3	3	238173	220074	126186	169663	137663	116839	132205	186460	254399	161142	177560	162146	C00491	ko00270,ko01100,ko02010,ko04216,ko04974	C00491	-
MWSmce165	165.08	59.02	166.084	C6H14O5	[M-H]-	L-Fucitol	Others	Saccharides	13074-06-1	2	4.29057e+06	6.63355e+06	2.63251e+06	794715	601523	729813	2.81539e+06	2.4784e+06	2.1777e+06	2.31911e+06	2.10584e+06	2.10578e+06	-	-	-	-
pme2435	163.061	59.0139	164.069	C6H12O5	[M-H]-	L-Fucose*	Others	Saccharides	2438-80-4	3	556817	775473	786215	139766	187614	123558	1.86602e+06	2.09117e+06	1.81334e+06	1.01577e+06	972518	1.04799e+06	C01019	ko00051,ko00520,ko01100,ko01120,ko01250,ko02020,ko02024,ko04625	C01019	-
pme0014	148.06	84.04	147.053	C5H9NO4	[M+H]+	L-Glutamic acid	Amino acids and derivatives	Amino acids and derivatives	56-86-0	1	2.42102e+06	2.07003e+06	2.7832e+06	1.99907e+06	1.64683e+06	1.96269e+06	5.25793e+06	5.0903e+06	4.50115e+06	3.12282e+06	2.90863e+06	2.84232e+06	C00025	ko00220,ko00250,ko00330,ko00332,ko00340,ko00430,ko00470,ko00480,ko00524,ko00630,ko00650,ko00660,ko00860,ko00910,ko00970,ko00997,ko00998,ko01060,ko01064,ko01100,ko01110,ko01120,ko01200,ko01210,ko01230,ko01240,ko02010,ko02020,ko04068,ko04072,ko04080,ko04216,ko04540,ko04713,ko04720,ko04721,ko04723,ko04724,ko04727,ko04730,ko04742,ko04964,ko04974,ko05014,ko05016,ko05017,ko05022,ko05030,ko05031,ko05033…	C00025	-
pmb2857	308.1	146.05	309.106	C11H19NO9	[M-H]-	L-Glutamic acid-O-glycoside	Amino acids and derivatives	Amino acids and derivatives	-	3	280585	277676	329704	1.17566e+06	1.64751e+06	1.65648e+06	2.87326e+07	2.894e+07	2.03285e+07	8.15027e+06	7.417e+06	7.3312e+06	-	-	-	-
pme0193	147.08	84.04	146.069	C5H10N2O3	[M+H]+	L-Glutamine	Amino acids and derivatives	Amino acids and derivatives	56-85-9	1	2.49158e+07	2.49153e+07	4.80186e+07	2.63366e+07	2.26795e+07	3.74461e+07	9.28989e+06	8.3407e+06	8.11656e+06	3.01997e+07	3.01825e+07	3.08493e+07	C00064	ko00220,ko00230,ko00240,ko00250,ko00470,ko00630,ko00750,ko00910,ko00970,ko01060,ko01100,ko01120,ko01230,ko01232,ko01240,ko02010,ko02020,ko04724,ko04727,ko04964,ko04974,ko04978,ko05230	C00064	-
pmb2855	307.11	145.06	308.122	C11H20N2O8	[M-H]-	L-Glutamine-O-glycoside	Amino acids and derivatives	Amino acids and derivatives	-	3	68646.9	79596	155579	607383	497020	913957	223060	482732	160783	281062	260997	266593	-	-	-	-
MW0106836	259.11	153.07	260.112	C9H16N4O5	[M-H]-	L-Glutaminyl-L-asparagine	Amino acids and derivatives	Amino acids and derivatives	14608-79-8	3	763032	780184	1.79962e+06	904561	1.09805e+06	845570	1.83366e+06	1.57732e+06	2.00685e+06	488249	568986	535326	-	-	-	-
Lcsp001322	260.16	242.15	259.153	C11H21N3O4	[M+H]+	L-Glutaminyl-L-isoleucine	Amino acids and derivatives	Amino acids and derivatives	86416-45-7	3	1.41541e+06	968223	1.92802e+06	664073	320782	540305	130919	153323	181958	714905	665870	679568	-	-	-	-
Lcsp002225	333.16	188.07	332.149	C16H20N4O4	[M+H]+	L-Glutaminyl-L-tryptophan	Amino acids and derivatives	Amino acids and derivatives	66851-83-0	1	246134	215927	127278	1.07406e+06	320662	607299	418092	494770	617528	246836	285040	338023	-	-	-	-
mws0217	76.04	59.01	75.032	C2H5NO2	[M+H]+	L-Glycine	Amino acids and derivatives	Amino acids and derivatives	56-40-6	3	223795	217643	201504	208513	16701.7	199284	159176	176730	237444	116619	73798	97627.3	C00037	ko00120,ko00230,ko00260,ko00310,ko00440,ko00460,ko00470,ko00480,ko00630,ko00680,ko00730,ko00785,ko00860,ko00970,ko01060,ko01100,ko01110,ko01120,ko01200,ko01230,ko01240,ko01502,ko02010,ko02026,ko04080,ko04721,ko04974,ko04978,ko05230	C00037	-
mws5042	223.11	120.09	222.1	C11H14N2O3	[M+H]+	L-Glycyl-L-phenylalanine*	Amino acids and derivatives	Amino acids and derivatives	721-66-4	2	3.32828e+06	4.21595e+06	3.03616e+06	2.51582e+06	1.74045e+06	1.83386e+06	2.35055e+06	6.26435e+06	5.65601e+06	3.75695e+06	3.74509e+06	3.7644e+06	-	-	-	-
pme0124	173.09	116.07	172.085	C7H12N2O3	[M+H]+	L-Glycyl-L-proline	Amino acids and derivatives	Amino acids and derivatives	704-15-4	3	829478	741245	855897	1.96955e+06	2.34499e+06	1.41334e+06	2.27885e+06	6.35491e+06	4.29294e+06	2.43545e+06	2.30496e+06	2.3038e+06	-	-	-	-
pme2253	177.04	59.01	178.048	C6H10O6	[M-H]-	L-Gulono-1,4-Lactone*	Others	Saccharides	1128-23-0	2	318898	378991	199666	86052.3	79047.5	52095.5	166051	120233	176648	157052	162632	154050	C01040	ko00053,ko01100,ko01240	C01040	-
mws0254	156.08	110.07	155.07	C6H9N3O2	[M+H]+	L-Histidine	Amino acids and derivatives	Amino acids and derivatives	71-00-1	1	2.2751e+07	1.90119e+07	4.01823e+07	2.86291e+07	3.33906e+07	4.47747e+07	3.66194e+07	4.45901e+07	5.21719e+07	3.39352e+07	3.34031e+07	3.06563e+07	C00135	ko00340,ko00404,ko00410,ko00470,ko00970,ko01060,ko01065,ko01100,ko01110,ko01230,ko02010,ko04974,ko05230	C00135	-
mws0193	190.12	84.08	189.111	C7H15N3O3	[M+H]+	L-Homocitrulline	Amino acids and derivatives	Amino acids and derivatives	1190-49-4	3	483362	385259	459037	1.20316e+06	874328	1.23878e+06	659954	629364	779808	1.22592e+06	1.1667e+06	528317	C02427	-	C02427	-
pme0057	136.04	118.03	135.035	C4H9NO2S	[M+H]+	L-Homocysteine	Amino acids and derivatives	Amino acids and derivatives	6027-13-0	3	592237	606533	442827	1.11238e+06	1.43366e+06	1.04236e+06	498694	638192	1.05865e+06	826595	820394	741877	C00155	ko00270,ko00920,ko01100,ko01110,ko01230,ko01523,ko04621	C00155	-
pme2890	269.06	136.04	268.055	C8H16N2O4S2	[M+H]+	L-Homocystine	Amino acids and derivatives	Amino acids and derivatives	626-72-2	3	416317	367151	270557	165586	172572	154795	123398	237661	426188	267988	216957	263812	C01817	ko00270	C01817	-
Lmbp000123	164.07	56.05	163.067	C6H13NO2S	[M+H]+	L-Homomethionine	Amino acids and derivatives	Amino acids and derivatives	25148-30-5	3	484787	341754	264568	1.32224e+06	2.04049e+06	2.20891e+06	268182	198289	259481	717662	638591	675653	C17213	ko00966,ko01110,ko01210	C17213	-
mws0671	120.07	74.06	119.058	C4H9NO3	[M+H]+	L-Homoserine*	Amino acids and derivatives	Amino acids and derivatives	672-15-1	3	5.22963e+06	4.76638e+06	5.35412e+06	1.12222e+07	1.79917e+07	1.17024e+07	7.36709e+06	8.96547e+06	7.66919e+06	7.49483e+06	7.12688e+06	6.99885e+06	C00263	ko00260,ko00270,ko00300,ko00920,ko01100,ko01110,ko01120,ko01230	C00263	-
mws0258	132.102	86.0964	131.095	C6H13NO2	[M+H]+	L-Isoleucine*	Amino acids and derivatives	Amino acids and derivatives	73-32-5	1	2.84252e+06	3.39486e+06	2.52278e+06	3.78705e+06	3.11009e+06	4.63597e+06	3.86195e+06	4.86365e+06	7.50805e+06	3.98141e+06	4.41694e+06	4.30301e+06	C00407	ko00280,ko00290,ko00460,ko00960,ko00966,ko00970,ko01060,ko01064,ko01100,ko01110,ko01210,ko01230,ko02010,ko04974,ko04978,ko05131,ko05230	C00407	-
Lmrj002087	247.13	86.09	246.122	C10H18N2O5	[M+H]+	L-Isoleucyl-L-Aspartate	Amino acids and derivatives	Amino acids and derivatives	-	2	502725	308653	697358	3.32975e+06	1.06857e+06	2.4261e+06	313326	1.01323e+06	357119	1.17883e+06	1.10654e+06	1.21151e+06	-	-	-	-
MWS00327g	106.05	60.04	105.043	C3H7NO3	[M+H]+	L-Isoserine	Amino acids and derivatives	Amino acids and derivatives	632-13-3	3	3.0978e+06	2.87466e+06	4.37779e+06	1.29237e+07	1.10568e+07	1.14142e+07	7.60642e+06	1.03271e+07	7.00739e+06	7.02451e+06	6.33106e+06	6.82019e+06	-	-	-	-
mws0227	132.102	86.0964	131.095	C6H13NO2	[M+H]+	L-Leucine*	Amino acids and derivatives	Amino acids and derivatives	61-90-5	1	2.80929e+06	3.16184e+06	2.61492e+06	3.63885e+06	3.18591e+06	4.57458e+06	3.75291e+06	4.78821e+06	7.24477e+06	4.05714e+06	4.20573e+06	4.22673e+06	C00123	ko00280,ko00290,ko00966,ko00970,ko01060,ko01065,ko01100,ko01110,ko01210,ko01230,ko02010,ko04150,ko04974,ko04978,ko05131,ko05230	C00123	-
Lmhp002031	245.19	86.1	244.179	C12H24N2O3	[M+H]+	L-Leucyl-L-Leucine	Amino acids and derivatives	Amino acids and derivatives	3303-31-9	1	2.00358e+06	1.93386e+06	2.58188e+06	2.47907e+06	669921	1.45385e+06	2.41978e+06	1.96638e+06	2.71099e+06	1.8207e+06	3.77002e+06	1.94274e+06	-	-	-	-
mws5035	279.17	120.08	278.163	C15H22N2O3	[M+H]+	L-Leucyl-L-phenylalanine	Amino acids and derivatives	Amino acids and derivatives	56217-82-4	2	2.73569e+06	3.05338e+06	2.45123e+06	736379	1.11357e+06	675247	950709	1.17323e+06	1.41423e+06	1.66649e+06	1.82155e+06	1.87709e+06	-	-	-	-
pme0026	147.11	84.08	146.106	C6H14N2O2	[M+H]+	L-Lysine	Amino acids and derivatives	Amino acids and derivatives	56-87-1	2	1.29384e+06	1.21942e+06	2.24772e+06	1.345e+06	1.12333e+06	2.09886e+06	782540	894892	1.24957e+06	1.21623e+06	1.06414e+06	1.2272e+06	C00047	ko00300,ko00310,ko00470,ko00780,ko00960,ko00970,ko00997,ko01060,ko01064,ko01100,ko01110,ko01120,ko01210,ko01230,ko02010,ko04974	C00047	-
pmb0962	235.17	118.09	234.158	C10H22N2O4	[M+H]+	L-Lysine-Butanoic Acid	Amino acids and derivatives	Amino acids and derivatives	80407-71-2	3	1.33338e+07	1.645e+07	1.17024e+07	15639.9	13404.7	29042.4	1.8333e+07	2.04637e+07	2.1356e+07	1.40855e+07	1.43923e+07	1.34158e+07	-	-	-	-
mws0275	133.01	71.01	134.022	C4H6O5	[M-H]-	L-Malic acid	Organic acids	Organic acids	97-67-6	1	666507	686342	562055	2.29782e+06	1.9946e+06	1.79891e+06	118209	95083.4	308210	1.0155e+06	1.02796e+06	1.02365e+06	C00149	ko00020,ko00620,ko00630,ko00680,ko00710,ko00720,ko01060,ko01061,ko01062,ko01063,ko01064,ko01065,ko01066,ko01070,ko01100,ko01110,ko01120,ko01200,ko02020,ko04742,ko04922,ko04964,ko05200,ko05211,ko05230	C00149	-
pme1210	150.06	61.01	149.051	C5H11NO2S	[M+H]+	L-Methionine	Amino acids and derivatives	Amino acids and derivatives	63-68-3	1	5.78263e+06	6.28491e+06	3.09404e+06	1.15547e+07	5.67036e+06	9.10818e+06	9.17125e+06	1.24162e+07	1.73682e+07	9.51866e+06	9.88287e+06	9.65831e+06	C00073	ko00270,ko00470,ko00966,ko00970,ko00999,ko01060,ko01070,ko01100,ko01110,ko01210,ko01230,ko01240,ko01523,ko04974,ko04978,ko05230	C00073	-
pme2617	166.05	102.06	165.046	C5H11NO3S	[M+H]+	L-Methionine Sulfoxide	Amino acids and derivatives	Amino acids and derivatives	3226-65-1	3	441086	352396	496240	391550	445187	412603	251064	191505	247844	351904	384283	392434	C02989	ko00270,ko01100	C02989	-
mws1587	132.1	86.1	131.095	C6H13NO2	[M+H]+	L-Norleucine*	Amino acids and derivatives	Amino acids and derivatives	327-57-1	1	2.79861e+06	3.19832e+06	2.568e+06	3.78603e+06	3.23111e+06	4.83606e+06	3.82036e+06	4.86887e+06	7.39816e+06	4.25348e+06	4.46149e+06	4.40048e+06	C01933	-	C01933	-
pme0021	166.09	120.08	165.079	C9H11NO2	[M+H]+	L-Phenylalanine	Amino acids and derivatives	Amino acids and derivatives	63-91-2	1	1.73844e+07	1.87011e+07	1.57046e+07	1.67862e+07	1.2729e+07	1.8119e+07	1.8852e+07	2.33717e+07	3.82879e+07	2.23336e+07	2.12463e+07	2.08658e+07	C00079	ko00360,ko00400,ko00460,ko00470,ko00940,ko00960,ko00966,ko00970,ko00996,ko00997,ko00999,ko01060,ko01061,ko01063,ko01064,ko01070,ko01100,ko01110,ko01210,ko01230,ko02010,ko04974,ko04978,ko05230	C00079	-
MWS00216g	152.107	91.0564	151.1	C9H13NO	[M+H]+	L-Phenylalaninol	Amino acids and derivatives	Amino acids and derivatives	3182-95-4	3	237255	655367	278840	301054	167341	207333	95030.2	12703.4	64612.7	129206	143495	149336	-	-	-	-
mws0636	313.15	166.09	312.147	C18H20N2O3	[M+H]+	L-Phenylalanyl-L-phenylalanine	Amino acids and derivatives	Amino acids and derivatives	2577-40-4	3	68374.4	75629.9	67052.7	40107.4	35312.7	39451.8	51037.1	57200.5	82176.1	95364.2	101952	72546.6	-	-	-	-
MWS0811	130.09	84.08	129.079	C6H11NO2	[M+H]+	L-Pipecolic Acid	Organic acids	Organic acids	3105-95-1	1	3.08558e+08	2.5735e+08	2.04032e+08	1.35821e+08	1.24472e+08	1.87869e+08	5.12101e+07	4.99435e+07	4.77585e+07	1.35322e+08	1.37428e+08	1.38362e+08	C00408	ko00310,ko00960,ko01060,ko01064,ko01100,ko01110,ko01120	C00408	-
pme0006	116.071	70.0651	115.063	C5H9NO2	[M+H]+	L-Proline*	Amino acids and derivatives	Amino acids and derivatives	147-85-3	3	2.49016e+06	2.42457e+06	3.32938e+06	1.42028e+07	2.20455e+07	1.59603e+07	4.34521e+06	3.59575e+06	4.48757e+06	8.66663e+06	8.16353e+06	7.91836e+06	C00148	ko00330,ko00332,ko00333,ko00401,ko00404,ko00470,ko00970,ko01100,ko01110,ko01230,ko02010,ko04974,ko04978,ko05230	C00148	-
Lmhp001461	229.15	70.07	228.147	C11H20N2O3	[M+H]+	L-Prolyl-L-Leucine	Amino acids and derivatives	Amino acids and derivatives	52899-07-7	1	6.23037e+06	4.87963e+06	4.67034e+06	5.20046e+06	4.50289e+06	3.26458e+06	1.408e+06	1.71574e+06	1.84432e+06	3.55244e+06	3.40932e+06	3.38523e+06	-	-	-	-
Lmhp001732	263.14	70.06	262.132	C14H18N2O3	[M+H]+	L-Prolyl-L-Phenylalanine	Amino acids and derivatives	Amino acids and derivatives	13589-02-1	1	2.25981e+06	2.64473e+06	954136	367868	425702	255768	95017.9	99494.4	86578.7	721053	776889	725817	-	-	-	-
pme1712	275.12	145.1	276.132	C11H20N2O6	[M-H]-	L-Saccharopine	Amino acids and derivatives	Amino acids and derivatives	997-68-2	3	288632	304239	312271	177417	200600	217970	231324	354436	234528	253990	259561	253174	C00449	ko00300,ko00310,ko01100,ko01110,ko01230	C00449	-
mws0984	236.08	164.06	237.086	C9H11N5O3	[M-H]-	L-Sepiapterin	Nucleotides and derivatives	Nucleotides and derivatives	17094-01-8	3	1.81096e+06	996026	1.96599e+06	31985	30107.1	30097.1	1.24889e+06	1.44751e+06	1.55054e+06	540677	548653	509280	C00835	ko00790,ko01100	C00835	-
pme0010	106.05	70.03	105.043	C3H7NO3	[M+H]+	L-Serine	Amino acids and derivatives	Amino acids and derivatives	56-45-1	3	304577	313222	373442	956597	813629	898155	662214	978035	639205	584032	586226	585472	C00065	ko00260,ko00261,ko00270,ko00460,ko00470,ko00564,ko00600,ko00630,ko00680,ko00920,ko00970,ko00997,ko00998,ko01060,ko01100,ko01110,ko01120,ko01200,ko01230,ko01240,ko01502,ko02010,ko04071,ko04974,ko04978,ko05230	C00065	-
Lmrj001698	219.13	60.04	218.127	C9H18N2O4	[M+H]+	L-Seryl-L-Isoleucine	Amino acids and derivatives	Amino acids and derivatives	91086-51-0	1	4.27386e+06	9.93014e+06	1.56895e+06	4.0354e+06	2.63218e+06	3.49696e+06	495273	449395	612970	1.91808e+06	2.0411e+06	1.8745e+06	-	-	-	-
mws0262	149.01	87.01	150.016	C4H6O6	[M-H]-	L-Tartaric acid	Organic acids	Organic acids	87-69-4	3	271205	262619	273656	86249.8	97878.4	109769	1.83203e+06	1.41696e+06	8.23567e+06	1.15443e+06	1.26375e+06	1.23248e+06	C00898	ko00630,ko01100	C00898	-
mws0230	120.066	74.0601	119.058	C4H9NO3	[M+H]+	L-Threonine*	Amino acids and derivatives	Amino acids and derivatives	72-19-5	3	5.51528e+06	5.24154e+06	5.48664e+06	1.1107e+07	1.52624e+07	1.64999e+07	5.8661e+06	8.32236e+06	6.26146e+06	6.05613e+06	5.685e+06	6.28763e+06	C00188	ko00260,ko00261,ko00290,ko00470,ko00860,ko00970,ko01060,ko01100,ko01110,ko01120,ko01230,ko02010,ko04974,ko04978	C00188	-
Wcdp002433	205.1	146.06	204.09	C11H12N2O2	[M+H]+	L-Tryptophan*	Amino acids and derivatives	Amino acids and derivatives	73-22-3	1	9.55484e+06	1.10794e+07	8.01623e+06	1.55658e+07	1.17485e+07	1.46827e+07	6.16344e+06	7.54717e+06	1.20613e+07	1.09598e+07	1.0931e+07	1.17142e+07	C00078	ko00260,ko00380,ko00400,ko00404,ko00901,ko00966,ko00970,ko00996,ko00997,ko00999,ko01060,ko01061,ko01063,ko01070,ko01100,ko01110,ko01210,ko01230,ko01240,ko04361,ko04726,ko04974,ko04978,ko05143,ko05230	C00078	-
MWSmce584	138.09	77.04	137.084	C8H11NO	[M+H]+	L-Tyramine	Alkaloids	Alkaloids	51-67-2	2	1.34074e+06	979742	932224	5.95731e+06	4.69961e+06	5.86798e+06	1.61983e+06	1.77091e+06	1.72295e+06	1.94227e+06	1.95176e+06	1.82148e+06	C00483	ko00350,ko00680,ko00950,ko01060,ko01063,ko01100,ko01110,ko01240,ko04080,ko04974	C00483	-
MWS1771	196.1	91.05	195.089	C10H13NO3	[M+H]+	L-Tyrosine methyl ester	Amino acids and derivatives	Amino acids and derivatives	1080-06-4	3	191390	190385	230053	414871	451754	499807	64693.5	44686.4	99073.5	174841	175482	238550	C03404	-	C03404	-
mws0250	182.08	136.08	181.074	C9H11NO3	[M+H]+	L-Tyrosine*	Amino acids and derivatives	Amino acids and derivatives	60-18-4	1	3.10493e+06	3.09059e+06	2.7657e+06	4.95875e+06	6.31502e+06	4.62593e+06	2.71196e+06	3.47559e+06	4.88425e+06	4.28027e+06	4.11705e+06	4.0986e+06	C00082	ko00130,ko00261,ko00350,ko00360,ko00400,ko00401,ko00460,ko00680,ko00730,ko00940,ko00950,ko00965,ko00966,ko00970,ko00997,ko00998,ko00999,ko01055,ko01059,ko01060,ko01063,ko01100,ko01110,ko01210,ko01230,ko01240,ko04728,ko04916,ko04917,ko04974,ko05012,ko05030,ko05031,ko05034,ko05230	C00082	-
MW0110310	281.11	124.04	282.122	C13H18N2O5	[M-H]-	L-Tyrosyl-L-Threonine	Amino acids and derivatives	Amino acids and derivatives	-	3	170017	120923	117658	589579	366126	535633	373912	311924	454553	236403	212680	227111	-	-	-	-
mws0256	118.09	72.08	117.079	C5H11NO2	[M+H]+	L-Valine	Amino acids and derivatives	Amino acids and derivatives	72-18-4	2	5.9613e+06	9.67098e+06	6.05534e+06	1.06446e+07	1.19147e+07	1.17659e+07	7.2539e+06	1.07345e+07	1.47378e+07	9.57014e+06	9.71584e+06	1.02185e+07	C00183	ko00280,ko00290,ko00311,ko00460,ko00770,ko00966,ko00970,ko01060,ko01063,ko01100,ko01110,ko01210,ko01230,ko01240,ko02010,ko04974,ko04978,ko05230	C00183	-
Lmhp001670	231.17	72.08	230.163	C11H22N2O3	[M+H]+	L-Valyl-L-Leucine	Amino acids and derivatives	Amino acids and derivatives	3989-97-7	1	1.92505e+06	1.9009e+06	2.20121e+06	4.59382e+06	1.26876e+06	3.08793e+06	902417	1.72078e+06	1.50812e+06	2.27253e+06	2.45088e+06	2.24906e+06	-	-	-	-
Lmhp002001	265.15	72.08	264.147	C14H20N2O3	[M+H]+	L-Valyl-L-Phenylalanine	Amino acids and derivatives	Amino acids and derivatives	3918-92-1	2	774177	740276	728716	4.01077e+06	1.38298e+06	4.05544e+06	265403	254144	256659	875140	853684	839777	-	-	-	-
Zmzn000113	146.05	102.06	147.053	C5H9NO4	[M-H]-	L-threo-3-Methylaspartate	Amino acids and derivatives	Amino acids and derivatives	6061-13-8	1	1.36902e+07	1.15387e+07	1.62582e+07	9.66513e+06	1.07766e+07	1.0365e+07	3.08058e+07	4.10178e+07	2.85542e+07	1.84658e+07	1.78931e+07	1.80036e+07	C03618	ko00630,ko00660,ko01100,ko01120,ko01200	C03618	-
pmb0034	277.1	148.06	276.096	C10H16N2O7	[M+H]+	L-α-Glutamyl-L-Glutamic Acid	Amino acids and derivatives	Amino acids and derivatives	3929-61-1	3	3.75471e+06	3.62513e+06	1.70755e+06	2.71506e+06	2.08631e+06	2.52589e+06	855882	236407	1.22323e+06	1.71844e+06	1.79103e+06	1.69967e+06	C01425	-	C01425	-
Zmdp002216	261.14	86.1	260.137	C11H20N2O5	[M+H]+	L-γ-Glutamyl-L-leucine	Amino acids and derivatives	Amino acids and derivatives	2566-39-4	1	4.55114e+06	8.73759e+06	4.51612e+06	8.85182e+06	6.87191e+06	7.56811e+06	234468	202173	592922	4.49471e+06	4.57326e+06	4.28867e+06	-	-	-	-
Wcsn000472	503.16	113.024	504.169	C18H32O16	[M-H]-	Laminaran	Others	Saccharides	9008-22-4	3	52075.6	88235.4	89003.6	1.69118e+06	6.27158e+06	3.6461e+06	121666	192367	65904.3	436257	405861	408461	-	-	-	-
HJN083	521.2	359.15	522.21	C26H34O11	[M-H]-	Lariciresinol-4'-O-glucoside	Lignans and Coumarins	Lignans	143663-00-7	3	37492.9	37728.7	27850.9	879938	558764	1.07769e+06	421847	502794	656994	206734	239410	307365	-	-	-	-
HJN084	535.11	331.05	536.117	C24H24O14	[M-H]-	Laricitrin-3-O-(6''-acetyl)glucoside	Flavonoids	Flavonols	-	3	19002	21760.4	38221.7	28100	32686.2	17071.8	26361.8	22944.3	25186.5	26946.7	23974.4	22802.1	-	-	-	-
HJAP005	495.11	333.07	494.106	C22H22O13	[M+H]+	Laricitrin-3-O-glucoside	Flavonoids	Flavonols	39986-90-8	3	657139	570543	774640	815879	1.0237e+06	708175	630093	356046	676242	582544	538088	770813	-	-	-	-
Wcdp004275	230.25	57.07	229.241	C14H31NO	[M+H]+	Lauramine oxide	Others	Others	1643-20-5	1	3.0346e+06	2.91814e+06	2.47326e+06	2.86037e+06	2.54498e+06	2.42548e+06	4.12623e+06	5.06194e+06	4.62165e+06	2.85948e+06	2.78941e+06	2.79872e+06	-	-	-	-
MWSmce349	282.28	114.09	281.272	C18H35NO	[M+H]+	Laurocapram	Alkaloids	Alkaloids	59227-89-3	3	5.29599e+06	6.7834e+06	2.20693e+06	4.52347e+06	4.08492e+06	4.50435e+06	1.35397e+06	2.9902e+06	224695	5.38022e+06	5.38261e+06	6.10964e+06	-	-	-	-
Hmcn001989	755.25	593.21	756.248	C34H44O19	[M-H]-	Lavandulifolioside	Phenolic acids	Phenolic acids	-	3	55358.6	74338.2	85455.5	2.49439e+06	852626	2.65348e+06	2.10892e+06	1.58806e+06	2.2454e+06	691168	719696	701087	-	-	-	-
Wcdn001606	331.1	153.02	332.111	C14H20O9	[M-H]-	Leonuriside A*	Phenolic acids	Phenolic acids	121748-12-7	1	186079	337454	313807	4.6105e+06	2.79641e+06	3.28763e+06	310457	275856	261473	1.15043e+06	1.07903e+06	1.00925e+06	-	-	-	-
MW0152575	323.12	189.07	324.132	C15H20N2O6	[M-H]-	Leu-Abu-OH*	Amino acids and derivatives	Amino acids and derivatives	-	3	943829	1.20113e+06	932296	241484	128671	279907	583691	238613	379185	597318	609630	595383	-	-	-	-
Lcsp003873	316.22	86.1	315.216	C15H29N3O4	[M+H]+	Leu-Ala-Ile	Amino acids and derivatives	Amino acids and derivatives	-	3	422604	680124	416657	167030	211628	160740	188708	405285	401221	464254	419292	511786	-	-	-	-
MWS201461	288.2	175.12	287.196	C12H25N5O3	[M+H]+	Leu-Arg	Amino acids and derivatives	Amino acids and derivatives	26607-15-8	3	1.00957e+06	1.01271e+06	880073	2.01179e+06	1.42404e+06	1.852e+06	208279	270552	164017	680772	761540	698269	-	-	-	-
MWS201437	247.13	86.1	246.122	C10H18N2O5	[M+H]+	Leu-Asp	Amino acids and derivatives	Amino acids and derivatives	32949-40-9	2	2.23465e+06	2.39234e+06	1.60029e+06	4.46655e+06	2.40192e+06	3.43834e+06	1.23506e+06	4.36082e+06	3.83219e+06	2.59841e+06	2.85914e+06	2.73266e+06	-	-	-	-
Lcsp003066	374.23	243.13	373.221	C17H31N3O6	[M+H]+	Leu-Glu-Ile	Amino acids and derivatives	Amino acids and derivatives	-	2	229362	294198	116484	133985	166770	166779	247009	454500	671486	294592	292485	288232	-	-	-	-
Lcsp003225	408.21	215.14	407.206	C20H29N3O6	[M+H]+	Leu-Glu-Phe	Amino acids and derivatives	Amino acids and derivatives	-	3	79709.9	135682	76590.3	51426.5	17616.1	61045.6	57379.5	37029.6	50129.6	64531	91987.2	46377.6	-	-	-	-
Zbqp003747	360.213	86.0962	359.206	C16H29N3O6	[M+H]+	Leu-Glu-Val*	Amino acids and derivatives	Amino acids and derivatives	-	2	251428	443265	217563	160408	158051	125855	673343	979691	1.46074e+06	524890	538541	598873	-	-	-	-
Lcsp001901	374.23	199.18	373.221	C17H31N3O6	[M+H]+	Leu-Ile-Glu	Amino acids and derivatives	Amino acids and derivatives	-	3	86024.6	96717.5	60701.3	90740.8	72494	64826.6	103767	191085	142065	128544	99078.4	113202	-	-	-	-
MW0107803	219.13	84.04	218.127	C9H18N2O4	[M+H]+	Leu-Ser	Amino acids and derivatives	Amino acids and derivatives	6209-12-7	3	4.57735e+06	4.02987e+06	2.80397e+06	1.51271e+06	1.81267e+06	1.79824e+06	514699	451061	620937	1.54903e+06	1.47127e+06	1.71775e+06	-	-	-	-
Lcsp003135	344.25	185.16	343.247	C17H33N3O4	[M+H]+	Leu-Val-Leu	Amino acids and derivatives	Amino acids and derivatives	58337-01-2	3	124475	145042	56501.4	89514.6	148872	129285	256590	370451	601516	365091	354161	335376	-	-	-	-
Wbmp003614	518.2	518.2	517.195	C26H31NO10	[M+H]+	Leucoxine-glucose	Alkaloids	Alkaloids	-	2	2.24985e+06	3.57874e+06	2.76813e+06	2.55898e+06	2.33439e+06	2.70653e+06	3.28645e+06	4.0743e+06	4.33864e+06	3.43277e+06	3.30746e+06	3.0447e+06	-	-	-	-
MW0107807	231.17	86.1	230.163	C11H22N2O3	[M+H]+	Leucylvaline	Amino acids and derivatives	Amino acids and derivatives	-	3	1.85295e+06	1.00588e+06	1.95117e+06	2.27586e+06	358619	1.5885e+06	1.16332e+06	2.21118e+06	1.94569e+06	1.90366e+06	1.9278e+06	1.95884e+06	-	-	-	-
Cmmn013378	301.22	301.22	302.225	C20H30O2	[M-H]-	Levopimaric acid*	Terpenoids	Ditepenoids	79-54-9	3	6.23407e+06	4.98069e+06	6.97144e+06	97609.6	153459	221807	5.18499e+06	4.17943e+06	5.69804e+06	2.19626e+06	2.21464e+06	2.19104e+06	-	-	-	-
Qatp010618	343.15	105.03	342.147	C20H22O5	[M+H]+	Lignans Machilin F*	Lignans and Coumarins	Lignans	-	3	380651	362228	403025	393012	451127	385705	409328	401100	348084	412159	495876	333038	-	-	-	-
Hmcp003223	347.07	332.05	346.069	C17H14O8	[M+H]+	Limocitrin (5,7,4'-trihydroxy-8,3'-dimethoxyflavone)*	Flavonoids	Flavonols	489-33-8	3	92723.4	135495	111043	120434	128613	107954	100621	68899.6	71812.1	170105	168779	201730	-	-	-	-
Hmcp001628	671.18	347.07	670.174	C29H34O18	[M+H]+	Limocitrin-3,7-di-O-glucoside	Flavonoids	Flavonols	-	3	157210	198869	190610	130863	115182	134473	139606	23982	91630.2	45855.6	57148.1	64903.5	-	-	-	-
Hmcp002187	509.13	347.07	508.122	C23H24O13	[M+H]+	Limocitrin-3-O-galactoside*	Flavonoids	Flavonols	-	3	513332	624572	610273	592702	559031	538313	671741	252998	497941	566370	554421	517414	-	-	-	-
Hmcp002399	509.13	347.07	508.122	C23H24O13	[M+H]+	Limocitrin-3-O-glucoside	Flavonoids	Flavonols	-	3	666169	525817	549889	892010	617908	498918	559404	240120	724145	565859	700633	856069	-	-	-	-
Wagp004984	539.14	377.09	538.132	C24H26O14	[M+H]+	Limocitrol 3-Glucoside	Flavonoids	Flavones	-	3	242155	66629.3	319834	87623.7	91199.2	127153	67913.5	39298.8	56556.9	100527	78911.5	84082.6	-	-	-	-
mws1491	279.233	59.0139	280.24	C18H32O2	[M-H]-	Linoleic acid*	Lipids	Free fatty acids	60-33-3	1	20941.6	16608.9	20772.5	20205	17433.8	15923.8	17696.6	21987.6	21435.4	11777.9	11956.1	11531.9	C01595	ko00591,ko01040,ko01060,ko01100	C01595	-
Hmcn002743	417.15	181.04	418.163	C22H26O8	[M-H]-	Lirioresinol A	Lignans and Coumarins	Lignans	-	3	175916	274430	165594	1.08171e+06	1.33414e+06	1.31218e+06	30065.1	24246.8	35383.3	400684	486407	438498	-	-	-	-
mws1641	165.04	120.02	164.033	C6H4N4O2	[M+H]+	Lumazine	Nucleotides and derivatives	Nucleotides and derivatives	487-21-8	3	1.3691e+06	654914	267171	1.48302e+06	261427	1.05377e+06	375216	429624	502400	301593	297439	302071	C03212	-	C03212	-
mws1383	243.09	145.08	242.08	C12H10N4O2	[M+H]+	Lumichrome	Alkaloids	Alkaloids	1086-80-2	2	1.8635e+06	2.96977e+06	1.61104e+06	411802	293047	321926	1.53741e+06	972249	1.15449e+06	1.38799e+06	1.42401e+06	1.29085e+06	C01727	ko00740	C01727	-
Hmpp003270	449.11	287.05	448.101	C21H20O11	[M+H]+	Luteolin-4'-O-glucoside	Flavonoids	Flavones	6920-38-3	3	245294	246559	202864	556496	455394	160180	310802	205991	180662	284505	233739	340380	-	-	-	-
mws1608	447.09	357.06	448.101	C21H20O11	[M-H]-	Luteolin-6-C-glucoside (Isoorientin)	Flavonoids	Flavones	4261-42-1	3	168155	245490	377569	320415	282548	223832	305637	287220	408442	364441	304142	301058	C01821	-	C01821	-
pmp000593	595.17	287.06	594.159	C27H30O15	[M+H]+	Luteolin-7-O-rutinoside*	Flavonoids	Flavones	3563-98-2	3	51539.9	18243.3	25480	44542.4	29118.6	29261	56677.8	18544.9	31729	34977.1	26268.1	49616	-	-	-	-
mws1299	449.11	299.05	448.101	C21H20O11	[M+H]+	Luteolin-8-C-glucoside (Orientin)	Flavonoids	Flavones	28608-75-5	3	471343	468812	513298	506728	669818	404630	471435	301882	556146	454127	385377	498845	C10114	-	C10114	-
Qagp006800	625.25	351.09	624.247	C36H36N2O8	[M+H]+	Lyciumamide B	Alkaloids	Phenolamine	-	3	2.77921e+06	4.6996e+06	2.56383e+06	1.09207e+06	94007.6	1.11399e+06	631538	530725	639889	1.39334e+06	1.4212e+06	1.45861e+06	-	-	-	-
MWS201403	218.15	84.08	217.143	C9H19N3O3	[M+H]+	Lys-Ala	Amino acids and derivatives	Amino acids and derivatives	17043-71-9	3	1.39439e+06	1.40991e+06	1.50399e+06	1.03848e+06	1.17926e+06	906573	450507	593130	490444	930959	994074	995967	-	-	-	-
MWS201419	204.13	84.08	203.127	C8H17N3O3	[M+H]+	Lys-Gly	Amino acids and derivatives	Amino acids and derivatives	7563-03-3	2	1.82712e+07	1.59658e+07	1.92931e+07	1.71806e+07	1.78109e+07	1.80506e+07	1.57528e+07	1.5286e+07	1.61813e+07	1.50687e+07	1.67653e+07	1.72968e+07	-	-	-	-
Zbqp001907	260.2	130.09	259.19	C12H25N3O3	[M+H]+	Lys-Leu	Amino acids and derivatives	Amino acids and derivatives	7369-79-1	3	365492	418132	366232	277267	177894	205013	263166	312690	267895	149928	148960	142246	-	-	-	-
MWS201464	294.18	84.08	293.174	C15H23N3O3	[M+H]+	Lys-Phe	Amino acids and derivatives	Amino acids and derivatives	6235-35-4	3	455174	536869	1.02336e+06	220733	224823	222373	256606	211271	230271	408984	355989	477440	-	-	-	-
MW0153161	349.21	190.12	348.201	C14H28N4O6	[M+H]+	Lys-Thr-Thr	Amino acids and derivatives	Amino acids and derivatives	-	3	1.01594e+07	5.35295e+06	2.20492e+06	9329.26	12005.6	11230.3	830344	1.01463e+06	764098	1.68238e+06	1.7168e+06	1.68804e+06	-	-	-	-
MWS201471	310.18	84.08	309.169	C15H23N3O4	[M+H]+	Lys-Tyr	Amino acids and derivatives	Amino acids and derivatives	35978-98-4	3	438399	395125	466177	1.42176e+06	772106	1.59028e+06	2.02824e+06	1.85789e+06	1.42046e+06	1.22264e+06	1.05652e+06	1.12954e+06	-	-	-	-
MW0153284	268.17	209.13	245.174	C11H23N3O3	[M+Na]+	Lys-Val	Amino acids and derivatives	Amino acids and derivatives	20556-11-0	3	475999	364591	114444	2.25769e+06	4.76706e+06	2.50303e+06	3.24833e+06	2.60542e+06	3.3968e+06	1.26029e+06	1.34512e+06	1.19983e+06	-	-	-	-
Lmnp003016	639.2	507.15	638.185	C29H34O16	[M+H]+	Lysionotin-C-Xylosyl-glucoside	Flavonoids	Flavones	-	3	382016	255956	150403	1.79381e+06	126560	469578	39371.9	30853.2	47018.8	373035	294382	372913	-	-	-	-
pmd0130	468.31	184.07	467.301	C22H46NO7P	[M+H]+	LysoPC 14:0	Lipids	LPC	20559-16-4	1	790153	736308	1.15882e+06	3.26988e+06	2.25059e+06	2.22003e+06	1.29053e+06	1.09907e+06	1.55485e+06	1.06777e+06	1.01778e+06	1.05086e+06	-	-	-	-
Lmhp009129	482.32	184.07	481.317	C23H48NO7P	[M+H]+	LysoPC 15:0(2n isomer)*	Lipids	LPC	-	3	403284	334958	446072	501495	179565	416712	381603	442379	504020	211584	198360	218305	-	-	-	-
pmb2319	482.32	184.07	481.317	C23H48NO7P	[M+H]+	LysoPC 15:0*	Lipids	LPC	108273-89-8	3	855963	882100	670858	1.35038e+06	830765	1.42465e+06	875914	955255	1.19633e+06	480771	493973	431881	-	-	-	-
pmb2260	480.31	184.07	479.301	C23H46NO7P	[M+H]+	LysoPC 15:1	Lipids	LPC	-	3	279773	150818	257788	2.11821e+06	658186	1.0671e+06	1.12009e+06	1.03167e+06	1.37148e+06	510022	455496	453895	-	-	-	-
pmd0132	496.34	184.07	495.332	C24H50NO7P	[M+H]+	LysoPC 16:0(2n isomer)*	Lipids	LPC	-	1	2.21754e+06	2.11003e+06	1.81009e+06	5.40948e+06	4.25053e+06	4.81926e+06	1.10144e+06	1.27257e+06	1.36237e+06	1.3153e+06	1.15491e+06	1.16137e+06	-	-	-	-
Wcdp007360	496.34	184.07	495.332	C24H50NO7P	[M+H]+	LysoPC 16:0*	Lipids	LPC	17364-16-8	1	2.26018e+06	2.1663e+06	1.87765e+06	5.2495e+06	3.98932e+06	4.67464e+06	945512	1.00538e+06	985751	1.30841e+06	1.14495e+06	1.12353e+06	-	-	-	-
Lmhp008833	494.32	184.07	493.317	C24H48NO7P	[M+H]+	LysoPC 16:1(2n isomer)*	Lipids	LPC	-	1	7.98135e+06	6.9145e+06	1.41935e+07	6.5368e+07	1.91736e+07	5.08604e+07	26735.2	11925	7646.54	3.22745e+07	3.28487e+07	1.28832e+07	-	-	-	-
pmp001270	494.32	184.07	493.317	C24H48NO7P	[M+H]+	LysoPC 16:1*	Lipids	LPC	76790-27-7	1	2.45288e+07	2.32384e+07	2.56728e+07	2.68207e+07	1.44204e+07	2.0304e+07	56237.4	5591.23	8092.91	1.35224e+07	1.32564e+07	1.3505e+07	-	-	-	-
pmb0863	492.31	184.07	491.301	C24H46NO7P	[M+H]+	LysoPC 16:2(2n isomer)*	Lipids	LPC	-	1	2.12113e+06	1.19993e+06	4.2535e+06	3.48202e+06	391570	2.24235e+06	4.86312e+06	3.85361e+06	5.72798e+06	3.81975e+06	3.68669e+06	3.73702e+06	-	-	-	-
pma1303	492.31	184.07	491.301	C24H46NO7P	[M+H]+	LysoPC 16:2*	Lipids	LPC	-	1	5.79178e+06	3.40082e+06	6.20823e+06	1.05813e+06	894047	821626	521933	711792	933071	1.46271e+06	1.42108e+06	1.39626e+06	-	-	-	-
Lmhp010515	510.36	184.07	509.348	C25H52NO7P	[M+H]+	LysoPC 17:0(2n isomer)*	Lipids	LPC	-	2	491300	571532	483394	720689	281814	707911	17667.6	153742	72617.4	263327	257671	240684	-	-	-	-
pmb2406	510.36	184.07	509.348	C25H52NO7P	[M+H]+	LysoPC 17:0*	Lipids	LPC	50930-23-9	2	1.73362e+06	1.84521e+06	1.43055e+06	4.20835e+06	1.51521e+06	4.4118e+06	57927	35402.5	36774	662956	598698	621783	-	-	-	-
Lmhp009590	508.34	184.07	507.332	C25H50NO7P	[M+H]+	LysoPC 17:1	Lipids	LPC	-	1	1.24439e+07	1.15555e+07	1.18299e+07	2.17706e+06	1.05245e+06	1.98458e+06	3.32285e+06	2.62495e+06	3.63065e+06	2.85724e+06	2.98023e+06	2.98745e+06	-	-	-	-
Lmhp008718	506.32	184.07	505.317	C25H48NO7P	[M+H]+	LysoPC 17:2	Lipids	LPC	-	1	9.81178e+06	4.99829e+06	1.42058e+07	3.05112e+06	833447	2.73324e+06	3.97494e+06	3.10057e+06	4.33416e+06	9.64106e+06	5.27381e+06	5.12788e+06	-	-	-	-
mws0126	524.37	184.07	523.364	C26H54NO7P	[M+H]+	LysoPC 18:0	Lipids	LPC	19420-57-6	1	8.82374e+06	9.32885e+06	1.08101e+07	2.38907e+07	1.58986e+07	2.49748e+07	885065	1.58433e+06	956012	3.4135e+06	3.20493e+06	3.00503e+06	-	-	-	-
pmd0136	524.37	184.07	523.364	C26H54NO7P	[M+H]+	LysoPC 18:0(2n isomer)	Lipids	LPC	-	1	9.84114e+06	1.03124e+07	1.27277e+07	2.64845e+07	1.89949e+07	2.89411e+07	57014.4	98600	86119.9	3.43613e+06	3.4041e+06	3.20799e+06	-	-	-	-
pmp001281	522.36	184.07	521.348	C26H52NO7P	[M+H]+	LysoPC 18:1	Lipids	LPC	-	1	3.80912e+06	3.9306e+06	3.04589e+06	2.72048e+06	1.9289e+06	2.0372e+06	1.35387e+06	1.23113e+06	1.59715e+06	1.99038e+06	1.8878e+06	1.99847e+06	-	-	-	-
Lmhp010190	522.36	184.07	521.348	C26H52NO7P	[M+H]+	LysoPC 18:1(2n isomer)	Lipids	LPC	-	1	2.50896e+06	2.37557e+06	2.99497e+06	1.04283e+07	6.00796e+06	9.67772e+06	2.33516e+06	1.42317e+06	3.4278e+06	3.15716e+06	3.06592e+06	3.07571e+06	-	-	-	-
pmp001273	520.34	184.07	519.332	C26H50NO7P	[M+H]+	LysoPC 18:2	Lipids	LPC	-	1	1.04355e+07	9.3374e+06	1.08915e+07	4.72898e+06	2.44134e+06	3.94651e+06	1.01477e+06	905490	1.30194e+06	4.48078e+06	4.19031e+06	4.2638e+06	-	-	-	-
pmp001251	520.34	184.07	519.332	C26H50NO7P	[M+H]+	LysoPC 18:2(2n isomer)	Lipids	LPC	-	1	1.4059e+07	9.49627e+06	2.19025e+07	1.81091e+07	5.26155e+06	1.65692e+07	36353.2	8670.99	4654.38	1.07998e+07	1.01668e+07	9.55271e+06	-	-	-	-
pmb0854	518.32	184.07	517.317	C26H48NO7P	[M+H]+	LysoPC 18:3	Lipids	LPC	-	1	2.48779e+06	1.32817e+06	1.51104e+06	184216	77296.6	179737	394216	481347	547006	307045	284945	259605	-	-	-	-
pmb0865	518.32	184.07	517.317	C26H48NO7P	[M+H]+	LysoPC 18:3(2n isomer)	Lipids	LPC	-	1	946084	477523	3.7234e+06	1.24895e+06	249730	970508	1.4912e+06	1.48748e+06	1.9765e+06	1.01812e+06	696187	692044	-	-	-	-
Hmqp006235	516.3	184.07	515.301	C26H46NO7P	[M+H]+	LysoPC 18:4	Lipids	LPC	-	1	1.31377e+06	378498	1.91311e+06	104431	15809.7	93135.9	307920	346538	342658	138205	143272	161411	-	-	-	-
pmb2228	538.39	184.07	537.379	C27H56NO7P	[M+H]+	LysoPC 19:0	Lipids	LPC	108273-88-7	3	1.05243e+06	1.08148e+06	1.57882e+06	1.90229e+06	1.84194e+06	1.37164e+06	1.11888e+06	1.17799e+06	1.34834e+06	897837	982685	944091	-	-	-	-
Lmhp010908	536.37	184.07	535.364	C27H54NO7P	[M+H]+	LysoPC 19:1	Lipids	LPC	-	3	648713	472368	867045	1.79277e+06	419136	1.56752e+06	1.36225e+06	1.21985e+06	1.7002e+06	982752	1.00264e+06	504559	-	-	-	-
Lmhp007840	534.36	184.07	533.348	C27H52NO7P	[M+H]+	LysoPC 19:2	Lipids	LPC	-	2	1.44968e+07	1.20841e+07	3.10268e+07	227637	232368	734513	4.10996e+06	3.2143e+06	4.4079e+06	2.78264e+06	2.68826e+06	2.35147e+06	-	-	-	-
Lmhp007598	534.36	184.07	533.348	C27H52NO7P	[M+H]+	LysoPC 19:2(2n isomer)	Lipids	LPC	-	2	1.45189e+07	1.14165e+07	2.9445e+07	158569	210592	173143	4.10996e+06	3.2143e+06	4.4079e+06	2.63984e+06	2.61767e+06	2.16492e+06	-	-	-	-
Lmhp008924	532.34	184.07	531.332	C27H50NO7P	[M+H]+	LysoPC 19:3	Lipids	LPC	-	3	407942	247284	1.02987e+06	271997	182988	199861	42309.4	9755.19	36404.8	125034	128754	127736	-	-	-	-
Lmhp011549	550.39	184.07	549.379	C28H56NO7P	[M+H]+	LysoPC 20:1	Lipids	LPC	-	2	589875	421017	555789	5.70161e+06	2.03315e+06	5.5604e+06	1.21564e+06	1.28238e+06	1.7936e+06	579039	670287	582692	-	-	-	-
pmd0147	548.37	184.07	547.364	C28H54NO7P	[M+H]+	LysoPC 20:2	Lipids	LPC	-	3	702865	482899	459831	732105	220340	790458	333487	431863	472578	331914	352063	294537	-	-	-	-
pmd0146	548.37	184.07	547.364	C28H54NO7P	[M+H]+	LysoPC 20:2(2n isomer)	Lipids	LPC	-	3	124256	77364.2	152813	1.66972e+06	137241	580610	254156	273631	300128	139321	122870	126303	-	-	-	-
Lmhp009890	546.36	184.07	545.348	C28H52NO7P	[M+H]+	LysoPC 20:3	Lipids	LPC	1199257-41-4	3	111930	108818	106613	60298.7	22243.1	51986.4	76268.9	135520	122519	60540.1	46374.3	59220	-	-	-	-
pmc0960	544.34	184.07	543.332	C28H50NO7P	[M+H]+	LysoPC 20:4	Lipids	LPC	-	3	456853	68659.5	90266.8	468930	91425.5	265761	282869	335372	373447	180490	126662	122611	-	-	-	-
Lmhp010099	570.36	184.07	569.348	C30H52NO7P	[M+H]+	LysoPC 22:5	Lipids	LPC	-	3	35302.5	50572.2	54180.1	61485.2	6844.54	22102.8	28530	17899.3	23062.6	18940.1	17348.1	30051	-	-	-	-
Lmhp009368	568.34	184.07	567.332	C30H50NO7P	[M+H]+	LysoPC 22:6	Lipids	LPC	-	3	67283.2	18627.3	73857.2	76782.2	15595.3	29450.7	62321.1	61727.8	60393.8	20297.2	31882.7	24425.1	-	-	-	-
MEDP1345	576.33	277.22	517.317	C26H48NO7P	[M+CH3COO]-	LysoPC(18:3(9Z,12Z,15Z))	Lipids	LPC	-	3	2.49926e+06	1.22213e+06	1.17762e+07	4.30853e+06	310055	3.27508e+06	4.84597e+06	4.3035e+06	6.2443e+06	4.34914e+06	4.81846e+06	4.5434e+06	-	-	-	-
Lmhp008337	426.26	285.24	425.254	C19H40NO7P	[M+H]+	LysoPE 14:0(2n isomer)*	Lipids	LPE	-	1	105941	114866	160229	110066	116284	95693.8	16178.2	42096	18023.2	78535.6	44271.9	103326	-	-	-	-
pmb0864	426.26	285.24	425.254	C19H40NO7P	[M+H]+	LysoPE 14:0*	Lipids	LPE	-	1	9.26834e+06	9.41197e+06	2.71437e+06	110321	85134.5	85547.5	3.11334e+06	2.40804e+06	3.36265e+06	1.62331e+06	2.90813e+06	3.2339e+06	-	-	-	-
Lmhp008885	440.28	299.26	439.27	C20H42NO7P	[M+H]+	LysoPE 15:0(2n isomer)*	Lipids	LPE	-	1	1.03222e+07	7.62496e+06	5.15961e+06	17934	6533.22	13349.9	314819	387178	298075	1.49624e+06	1.54103e+06	1.67213e+06	-	-	-	-
Lmhp009187	440.28	299.26	439.27	C20H42NO7P	[M+H]+	LysoPE 15:0*	Lipids	LPE	-	1	1.03534e+07	7.58509e+06	5.00085e+06	18727.9	9635.77	11629.8	314819	387178	298075	1.52763e+06	1.64157e+06	1.41353e+06	-	-	-	-
Lmhp008273	438.26	297.24	437.254	C20H40NO7P	[M+H]+	LysoPE 15:1(2n isomer)*	Lipids	LPE	-	2	702869	488042	306306	23999.2	12510.4	27467.5	240941	255369	322925	128890	82680.8	136593	-	-	-	-
Lmhp008440	438.26	297.24	437.254	C20H40NO7P	[M+H]+	LysoPE 15:1*	Lipids	LPE	-	2	661629	467989	278103	17455.4	13845.8	19062.3	228911	325400	308939	130475	163147	73625.5	-	-	-	-
pmb0876	454.29	313.27	453.286	C21H44NO7P	[M+H]+	LysoPE 16:0	Lipids	LPE	53862-35-4	1	6.00943e+07	4.57281e+07	3.81245e+07	3.71327e+07	3.28727e+07	3.44732e+07	28905	15628.9	16539.8	7.57564e+06	5.95101e+06	6.27191e+06	-	-	-	-
pmd0160	454.29	313.27	453.286	C21H44NO7P	[M+H]+	LysoPE 16:0(2n isomer)	Lipids	LPE	-	3	4.57879e+07	3.9063e+07	3.5135e+07	3.08667e+07	3.07971e+07	2.9401e+07	18660.9	10551.1	7973.3	6.33628e+06	5.35887e+06	5.37508e+06	-	-	-	-
Lmhp008763	452.28	311.26	451.27	C21H42NO7P	[M+H]+	LysoPE 16:1(2n isomer)*	Lipids	LPE	-	1	2.16817e+07	4.63774e+07	1.41329e+07	890411	813858	903636	5.42044e+06	5.51357e+06	5.66381e+06	6.15215e+06	5.40397e+06	5.71694e+06	-	-	-	-
Lmhp009034	452.28	311.26	451.27	C21H42NO7P	[M+H]+	LysoPE 16:1*	Lipids	LPE	-	1	2.16289e+07	4.60666e+07	1.38189e+07	895633	747007	1.0325e+06	5.42044e+06	5.51357e+06	5.66381e+06	5.91618e+06	5.77609e+06	5.74913e+06	-	-	-	-
Lmhp009464	466.29	325.27	465.286	C22H44NO7P	[M+H]+	LysoPE 17:1(2n isomer)*	Lipids	LPE	-	1	8.51342e+07	1.08613e+08	3.4892e+07	132860	88110.1	78270.6	29667.4	11550	12453	1.59937e+07	1.79362e+07	1.72687e+07	-	-	-	-
Lmhp009769	466.29	325.27	465.286	C22H44NO7P	[M+H]+	LysoPE 17:1*	Lipids	LPE	-	1	8.33144e+07	1.09066e+08	3.46825e+07	126384	86395.7	83481.1	25833.4	12534.9	11732	1.77044e+07	1.81742e+07	1.90353e+07	-	-	-	-
pmb0883	482.32	341.31	481.317	C23H48NO7P	[M+H]+	LysoPE 18:0	Lipids	LPE	69747-55-3	3	331026	286581	198653	136825	177387	105765	19844.1	7512.71	17511.6	77439.6	64049.7	67245.8	-	-	-	-
pmb0880	482.32	341.31	481.317	C23H48NO7P	[M+H]+	LysoPE 18:0(2n isomer)	Lipids	LPE	-	3	742031	885216	614651	144033	410906	181340	19559.2	785.281	8677.67	206878	266966	224343	-	-	-	-
pmb0856	480.31	339.29	479.301	C23H46NO7P	[M+H]+	LysoPE 18:1(2n isomer)*	Lipids	LPE	-	3	1.14424e+07	7.9371e+06	1.02778e+07	4.97589e+07	3.79883e+07	3.73021e+07	7.61328e+06	8.4712e+06	9.68741e+06	9.63115e+06	7.04263e+06	7.85882e+06	-	-	-	-
mws0289	480.31	339.29	479.301	C23H46NO7P	[M+H]+	LysoPE 18:1*	Lipids	LPE	89576-29-4	3	5.77381e+07	6.36954e+07	4.50636e+07	1.03185e+07	1.44654e+07	1.0874e+07	5.56387e+06	5.70122e+06	9.99188e+06	1.51976e+07	1.52141e+07	1.39044e+07	-	-	-	-
pmb0881	478.29	337.27	477.286	C23H44NO7P	[M+H]+	LysoPE 18:2	Lipids	LPE	-	2	5.2272e+06	3.68285e+06	2.9162e+06	952930	486970	911577	665464	776818	927490	1.0788e+06	1.02974e+06	1.04465e+06	-	-	-	-
pmb0874	478.29	337.27	477.286	C23H44NO7P	[M+H]+	LysoPE 18:2(2n isomer)	Lipids	LPE	-	1	1.83902e+06	1.09457e+06	2.00448e+06	6.812e+06	2.6741e+06	7.33781e+06	1.84384e+06	1.30533e+06	2.76177e+06	2.77952e+06	2.39217e+06	2.62173e+06	-	-	-	-
Lmhp008801	476.28	335.26	475.27	C23H42NO7P	[M+H]+	LysoPE 18:3	Lipids	LPE	-	1	9.66971e+06	6.30881e+06	1.25476e+07	3.34206e+06	1.1784e+06	3.33303e+06	2.12517e+06	1.98268e+06	2.65729e+06	3.64612e+06	3.60359e+06	6.77702e+06	-	-	-	-
Lmhp008589	476.28	335.26	475.27	C23H42NO7P	[M+H]+	LysoPE 18:3(2n isomer)	Lipids	LPE	-	1	2.9536e+06	1.72439e+06	3.84219e+06	1.41485e+07	2.97004e+06	1.34468e+07	6049.33	1239.66	4006.45	2.50602e+06	3.01284e+06	2.96704e+06	-	-	-	-
Lmhp010757	506.32	365.31	505.317	C25H48NO7P	[M+H]+	LysoPE 20:2	Lipids	LPE	-	3	57907.7	39611.8	20876.6	24791.5	45165.6	17895.6	32949.7	25868.3	26237.8	20316.3	11633.2	17737.7	-	-	-	-
Lmhp010514	506.32	365.31	505.317	C25H48NO7P	[M+H]+	LysoPE 20:2(2n isomer)	Lipids	LPE	-	3	8743.19	7285.32	6577.54	93704.1	21185.3	85131.7	36068.3	34062.3	36746.4	15767.9	8973.98	11491.9	-	-	-	-
Lmhp009802	504.31	363.29	503.301	C25H46NO7P	[M+H]+	LysoPE 20:3(2n isomer)*	Lipids	LPE	-	3	33838.9	26170.4	17437.5	58220	61290.4	50771	48099.9	38754.7	45720.9	16888.6	16678.8	12605.1	-	-	-	-
Lmhp010040	504.31	363.29	503.301	C25H46NO7P	[M+H]+	LysoPE 20:3*	Lipids	LPE	-	3	27490.1	14144	18679.4	60666.8	61420.8	58337.6	37362.8	36813.9	36309.2	11016.7	16650.3	15345.1	-	-	-	-
Lmhp009349	502.29	361.27	501.286	C25H44NO7P	[M+H]+	LysoPE 20:4(2n isomer)*	Lipids	LPE	-	2	339145	136642	184076	633877	263217	629117	7856.96	4625.71	6549.89	147243	159973	155985	-	-	-	-
Lmhp009497	502.29	361.27	501.286	C25H44NO7P	[M+H]+	LysoPE 20:4*	Lipids	LPE	-	2	316933	144389	204535	659901	263469	640212	6633.61	4525.56	7587.85	159123	150272	164643	-	-	-	-
Hmyn007168	483.27	255.23	484.28	C22H45O9P	[M-H]-	LysoPG 16:0	Lipids	Glycerol ester	-	2	180691	352822	151647	49534.4	189498	197830	97836.7	102119	118647	40162.7	64270.6	39909.6	-	-	-	-
Hmyn007081	481.25	245.04	482.264	C22H43O9P	[M-H]-	LysoPG 16:1	Lipids	Glycerol ester	-	3	234355	175373	208456	16991.9	23542.2	27637.8	102899	163517	195755	85684.9	78388.3	73236.6	-	-	-	-
Wcfn005927	267.06	249.05	268.074	C16H12O4	[M-H]-	Madeirin	Quinones	Quinones	-	2	1.17253e+06	1.02766e+06	1.25132e+06	1.2591e+06	509085	1.04845e+06	133181	88508.3	169502	411286	413556	406833	-	-	-	-
Lcsn003955	287.05	125.03	288.063	C15H12O6	[M-H]-	Maesopsin*	Flavonoids	Other Flavonoids	5989-16-2	1	9.70531e+06	3.4886e+06	1.16416e+07	70288.4	74735.2	157138	4.15477e+06	3.35305e+06	4.57006e+06	2.81226e+06	2.69466e+06	2.61191e+06	-	-	-	-
Li512113	451.09	391.04	452.096	C20H20O12	[M-H]-	Maleoyl-caffeoylquinic acid	Phenolic acids	Phenolic acids	-	3	1.42668e+07	1.79468e+07	1.29485e+07	75269.3	91135	94729.1	31581.5	70564.2	48722.2	7.31641e+06	8.23101e+06	7.272e+06	-	-	-	-
Wayn000504	457.12	341.11	458.127	C16H26O15	[M-H]-	Malic acid-1-O-diglucoside	Organic acids	Organic acids	-	2	147499	199057	181647	1.13198e+06	2.99452e+06	845123	58216.5	72066.1	69673.6	600284	592960	667242	-	-	-	-
pme1975	103	59.01	104.011	C3H4O4	[M-H]-	Malonic acid	Organic acids	Organic acids	141-82-2	3	1.25694e+07	1.30282e+07	1.01819e+07	9.14213e+06	1.45483e+07	8.88977e+06	3.29441e+07	2.86928e+07	2.68476e+07	2.37582e+07	2.22234e+07	1.44356e+07	C00383	ko00061,ko00240,ko00410,ko01100,ko01212	C00383	-
Labp005025	535.14	287.09	534.137	C25H26O13	[M+H]+	Malonyl isoSakuranin	Flavonoids	Flavanones	-	3	125497	88329.7	122856	110160	86702.6	95412.6	139169	64316.7	104537	106295	60540.7	111987	-	-	-	-
MWS1983	343.12	89.03	344.132	C12H24O11	[M-H]-	Maltitol	Others	Saccharides	585-88-6	3	502803	559844	530823	3.11453e+06	7.38874e+06	4.39633e+06	1.01421e+06	1.23073e+06	710999	1.59998e+06	1.61541e+06	1.52686e+06	-	-	-	-
MWS0442	527.16	365.1	504.169	C18H32O16	[M+Na]+	Maltotriose	Others	Saccharides	1109-28-0	3	177810	436807	303468	2.38227e+07	6.18458e+07	3.6075e+07	632213	718454	639528	1.22344e+07	1.20892e+07	1.22453e+07	C01835	ko02010,ko04973	C01835	-
pme2362	151.04	107.05	152.047	C8H8O3	[M-H]-	Mandelic acid	Organic acids	Organic acids	90-64-2	3	1.81302e+06	2.24667e+06	4.96128e+06	854052	1.94395e+06	803164	109313	196193	298641	1.25693e+06	1.23677e+06	1.19992e+06	C01984	ko00627,ko01120	C01984	-
Lmyn002403	313.09	101.02	314.1	C14H18O8	[M-H]-	Mandelic acid-β-glucoside	Organic acids	Organic acids	-	2	59858	31968.2	56446.6	192819	172277	122425	92092.2	150791	158612	69646.4	62489.2	55660	-	-	-	-
Lbhp011923	385.11	223.06	384.106	C17H20O10	[M+H]+	Mandshurin	Lignans and Coumarins	Coumarins	32451-87-9	3	58914.8	66367	92209.3	265659	197167	290509	31320.8	30618.4	30469.6	122616	113615	185565	-	-	-	-
Lmtn002997	493.1	331.05	494.106	C22H22O13	[M-H]-	Mearnsetin-3-O-glucoside	Flavonoids	Flavones	-	2	110780	158932	222915	377289	318537	298881	282974	311555	289285	275336	300738	257276	-	-	-	-
mws1333	341.11	113.02	342.116	C12H22O11	[M-H]-	Melibiose	Others	Saccharides	585-99-9	3	1.21893e+06	2.35121e+06	1.63425e+06	2.2601e+07	5.76493e+07	3.67686e+07	6.90056e+06	8.33733e+06	4.65923e+06	1.27291e+07	1.19323e+07	1.19307e+07	C05402	ko00052,ko01100,ko02010	C05402	-
MWS4412	259.1	175.08	258.089	C15H14O4	[M+H]+	Menadiol Diacetate	Others	Vitamin	573-20-6	3	171439	116360	165758	123246	112891	84229.8	100920	210404	270918	68447.1	75943.3	82649.6	-	-	-	-
pmf0283	121.051	59.0139	122.058	C4H10O4	[M-H]-	Meso-Erythritol	Others	Saccharides	149-32-6	3	109805	115406	158688	465541	268175	268709	168347	221575	165707	113632	110951	132034	-	-	-	-
MW0153739	341.08	229.14	342.089	C14H18N2O6S	[M-H]-	Met-Abu-OH	Amino acids and derivatives	Amino acids and derivatives	-	3	42283.4	171341	36895.3	97547.9	54966.4	115098	69822.6	170196	77699.9	38637	39661.6	52220.2	-	-	-	-
MW0108227	261.13	125.1	262.135	C11H22N2O3S	[M-H]-	Met-Ile	Amino acids and derivatives	Amino acids and derivatives	40883-17-8	3	218852	343111	623961	144658	2.05987e+06	135309	1.22218e+06	1.63027e+06	3.20515e+06	1.27699e+06	1.37096e+06	1.15099e+06	-	-	-	-
MWS201481	281.1	104.05	280.091	C10H20N2O3S2	[M+H]+	Met-Met	Amino acids and derivatives	Amino acids and derivatives	7349-78-2	3	155624	105391	133255	39216.5	15194.4	63060.1	49261.6	48768.4	23611.3	69682	58411.5	75116	-	-	-	-
MWS201421	297.13	104.06	296.12	C14H20N2O3S	[M+H]+	Met-Phe	Amino acids and derivatives	Amino acids and derivatives	14492-14-9	3	120410	93408.6	75246.7	62507.8	32930.4	54433.9	41937.2	47709.9	16006	48700.2	67192.2	54114.3	-	-	-	-
MWS201429	237.09	104.05	236.083	C8H16N2O4S	[M+H]+	Met-Ser	Amino acids and derivatives	Amino acids and derivatives	14517-43-2	3	49927.5	47239.9	58656.3	54570.1	35029.8	52134.2	69209	67452.8	67577.9	65158.8	50498.3	60246.5	-	-	-	-
MWS201430	251.11	104.05	250.099	C9H18N2O4S	[M+H]+	Met-Thr	Amino acids and derivatives	Amino acids and derivatives	40883-16-7	3	60526.9	62402.8	67830.7	55199.9	53798.2	72553.5	140047	120832	70470.1	118811	98563.9	97618.1	-	-	-	-
MWS201432	313.12	104.05	312.114	C14H20N2O4S	[M+H]+	Met-Tyr	Amino acids and derivatives	Amino acids and derivatives	13589-04-3	3	114791	66238.8	52874.3	33316.4	26045.4	50441.3	28560.6	25434.9	13620	39537	56920.7	43764.4	-	-	-	-
MWS2040	94.98	79.96	95.9881	CH4O3S	[M-H]-	Methanesulfonic acid	Organic acids	Organic acids	75-75-2	3	4.12248e+06	3.33832e+06	1.63333e+06	1.603e+06	1.45417e+06	1.55231e+06	2.35315e+06	1.40362e+06	2.23102e+06	2.80791e+06	2.91876e+06	2.79863e+06	C11145	ko00920,ko01100	C11145	-
Lazn003560	469.17	195.07	470.179	C22H30O11	[M-H]-	Methoxy-erythro-Guaiacyl glycerol β-threo-syringyl glycerol ether	Lignans and Coumarins	Lignans	-	3	145606	184207	149458	180808	106080	169523	120631	82954.2	121159	72048.5	69765.4	64666.2	-	-	-	-
Wcsn010375	277.22	59.01	278.225	C18H30O2	[M-H]-	Methyl (4E,8E,11E)-5,9,13-trimethyltetradeca-4,8,11-trienoate	Others	Others	-	3	2.38984e+06	2.40588e+06	2.41352e+06	4.15018e+06	1.99293e+06	3.94082e+06	1.03412e+06	1.65725e+06	2.02249e+06	1.68048e+06	1.69748e+06	1.67472e+06	-	-	-	-
Yalp008047	291.23	93.07	290.225	C19H30O2	[M+H]+	Methyl 12-phenyldodecanoate	Lipids	Free fatty acids	38795-65-2	3	195993	551712	554440	314094	1.1317e+06	239165	706454	898567	600389	756413	516128	752794	-	-	-	-
Hmtn001288	181.05	135.04	182.058	C9H10O4	[M-H]-	Methyl 2,4-dihydroxyphenylacetate*	Phenolic acids	Phenolic acids	67828-42-6	1	2.36043e+06	4.45684e+06	693981	1.14977e+06	3.07694e+06	1.45347e+06	21574.3	64336.2	46944.2	1.40561e+06	1.39824e+06	1.47135e+06	-	-	-	-
MWSmce536	125.02	79.02	126.032	C6H6O3	[M-H]-	Methyl 2-furoate	Organic acids	Organic acids	611-13-2	3	204153	185438	85083.9	56848	37434.6	29067.6	78367.6	109506	172989	78565	70635	67883.6	-	-	-	-
Lmbn004790	209.08	179.03	210.089	C11H14O4	[M-H]-	Methyl 3-(3-hydroxy-4-methoxyphenyl)propanoate*	Phenolic acids	Phenolic acids	129150-61-4	3	94434.8	145696	147454	485287	556080	302730	366258	465935	549843	247077	218489	209489	-	-	-	-
Lmcn002982	197.05	167	198.053	C9H10O5	[M-H]-	Methyl 3-O-Methyl Gallate	Phenolic acids	Phenolic acids	3934-86-9	3	17595.3	29907.9	22871.5	127882	171467	241967	120988	152578	170395	74470.7	56748.3	61007.4	-	-	-	-
MWSmce585	104.07	59.01	103.063	C4H9NO2	[M+H]+	Methyl 3-aminopropanoate	Amino acids and derivatives	Amino acids and derivatives	4138-35-6	3	7.58775e+06	7.68644e+06	9.59283e+06	3.82641e+07	3.31267e+07	3.85739e+07	7.19024e+06	1.11673e+07	1.47606e+07	1.83012e+07	1.78289e+07	1.81291e+07	-	-	-	-
Wbtp005056	361.09	361.09	360.084	C18H16O8	[M+H]+	Methyl 4,5-dihydroxy-6-(2-hydroxyethyl)-8-methoxy-9-oxoxanthene-1-carboxylate	Others	Ketone compounds	-	2	2.85524e+06	4.11664e+06	1.82087e+06	4.36461e+06	3.0927e+06	3.0481e+06	3.66001e+06	3.09075e+06	2.6208e+06	6.40575e+06	6.44761e+06	6.06677e+06	-	-	-	-
Lmfn001584	497.09	169.01	498.101	C21H22O14	[M-H]-	Methyl 4,6-di-O-galloyl-D-glucoside	Phenolic acids	Phenolic acids	-	3	81371.2	90958.2	94356.2	90626.3	64270.4	98979.1	43538.1	111019	333213	52546.4	57440.3	47409.6	-	-	-	-
Zmgn004894	151.04	136.02	152.047	C8H8O3	[M-H]-	Methyl 4-hydroxybenzoate	Phenolic acids	Phenolic acids	99-76-3	3	338717	464964	347767	232694	166844	216827	80205.8	59349.2	49727.9	203098	231518	240654	-	-	-	-
Wbhp009564	335.26	335.26	334.251	C21H34O3	[M+H]+	Methyl 8,9-epoxypimaran-18-oate	Terpenoids	Terpene	42855-38-9	3	762299	885781	546372	1.30477e+06	2.67587e+07	1.26854e+06	337727	255391	330987	3.86548e+06	3.96594e+06	4.03375e+06	-	-	-	-
MWSmce582	144.07	84.04	143.058	C6H9NO3	[M+H]+	Methyl L-pyroglutamate	Alkaloids	Pyrrole alkaloids	4931-66-2	3	873148	700340	916267	177099	101937	172316	299459	386869	434922	381539	314254	354455	-	-	-	-
Lahp002797	183.06	123.04	182.058	C9H10O4	[M+H]+	Methyl Orsellinate	Phenolic acids	Phenolic acids	3187-58-4	3	729658	578816	570500	83667.4	65416.9	181547	106235	59611.8	100962	280098	316411	297088	-	-	-	-
MWSmce355	211.06	181.01	212.069	C10H12O5	[M-H]-	Methyl Syringate	Phenolic acids	Phenolic acids	884-35-5	3	45012	54849.3	39748.6	27427.9	45487.8	29976.3	53453.8	56378.6	50936.3	21435.9	24423.8	29387.4	-	-	-	-
MWSHC20168	153.02	109.03	154.027	C7H6O4	[M-H]-	Methyl cumalate	Phenolic acids	Phenolic acids	6018-41-3	1	190151	482530	119013	113315	103834	107469	66742.2	77776.7	70499.6	162893	140866	144245	-	-	-	-
Hmyp002656	222.08	130.06	221.069	C11H11NO4	[M+H]+	Methyl dioxindole-3-acetate	Alkaloids	Plumerane	57061-18-4	1	876451	876975	845487	1.25214e+06	1.23182e+06	1.36195e+06	232086	151790	190142	761442	770094	654563	-	-	-	-
MWSmce230	183.03	124.02	184.037	C8H8O5	[M-H]-	Methyl gallate*	Phenolic acids	Phenolic acids	99-24-1	3	64099.2	105609	135305	154989	122825	69793.6	89652.4	91200.7	125695	130281	93978.4	103270	-	-	-	-
mws2167	295.26	263.24	294.256	C19H34O2	[M+H]+	Methyl linoleate	Lipids	Free fatty acids	112-63-0	3	3124.5	5842.77	7760.6	27676.8	28801.9	28179.3	3617.08	5989.1	4406.27	8008.03	8230.14	6380.23	-	-	-	-
MWSmce689	293.25	95.09	292.24	C19H32O2	[M+H]+	Methyl linolenate	Lipids	Free fatty acids	301-00-8	1	2.62357e+06	5.51793e+06	8.02056e+06	2.1523e+06	7.8483e+06	2.07266e+06	3.80665e+06	5.33388e+06	4.05949e+06	7.88253e+06	8.18831e+06	7.30611e+06	-	-	-	-
Lmxn015337	269.25	251.24	270.256	C17H34O2	[M-H]-	Methyl palmitate	Lipids	Free fatty acids	112-39-0	3	24179.9	28827.8	22466.7	31425.5	32299.2	29691.6	11902	6870.04	11976.3	11134.3	12263.5	9197.69	C16995	-	C16995	-
pmn001669	237.08	207.03	238.084	C12H14O5	[M-H]-	Methyl sinapate	Phenolic acids	Phenolic acids	20733-94-2	3	32864.6	88167.8	37541.2	91711.5	18559.6	104084	156775	188162	235367	83728.5	92019.1	83718.3	-	-	-	-
pme0109	212.09	166.09	211.084	C10H13NO4	[M+H]+	Methyldopa	Amino acids and derivatives	Amino acids and derivatives	555-30-6	3	6.39331e+06	1.15802e+07	695024	3.04495e+06	2.26248e+06	2.62851e+06	304424	169584	378378	1.71908e+06	1.50559e+06	1.90878e+06	C07194	-	C07194	-
Lhhp120812	279.16	149.02	278.152	C16H22O4	[M+H]+	Methylillicinone F	Lignans and Coumarins	Coumarins	-	3	8.5249e+06	9.40013e+06	7.4973e+06	7.29467e+06	6.66945e+06	5.74863e+06	5.40929e+06	5.13481e+06	5.93233e+06	6.05382e+06	7.02202e+06	5.92656e+06	-	-	-	-
mws0470	117.019	73.0295	118.027	C4H6O4	[M-H]-	Methylmalonic acid*	Organic acids	Organic acids	516-05-2	1	1.45641e+07	1.27115e+07	5.46567e+06	7.53478e+06	8.80402e+06	7.90472e+06	997209	1.37058e+06	2.43039e+06	6.78358e+06	6.71978e+06	6.79966e+06	C02170	ko00240,ko00280,ko00640,ko01100	C02170	-
MWS5165	203.091	129.054	202.084	C9H14O5	[M+H]+	Methyloxalacetic Acid Diethyl Ester	Organic acids	Organic acids	759-65-9	3	787068	783419	793377	507937	780768	496717	2.89109e+06	2.20245e+06	1.98368e+06	1.37741e+06	1.35149e+06	1.38618e+06	C07056	ko04261	C07056	-
pme3154	147.07	59.01	148.074	C6H12O4	[M-H]-	Mevalonic acid	Organic acids	Organic acids	150-97-0	2	4.23598e+06	4.80644e+06	2.65732e+06	2.89617e+06	1.97684e+06	2.28532e+06	859173	771551	788521	1.67103e+06	1.57957e+06	1.5079e+06	C00418	ko00900,ko01060,ko01062,ko01070,ko01100,ko01110,ko04216	C00418	-
MWS5136	145.051	101.061	146.058	C6H10O4	[M-H]-	Mono-Methyl Glutarate*	Organic acids	Organic acids	1501-27-5	3	218474	213396	286421	191978	152265	116938	101035	76854.6	135653	184097	148478	175300	-	-	-	-
Zmln000668	493.12	169.01	494.127	C19H26O15	[M-H]-	Monogalloyl-diglucose	Phenolic acids	Phenolic acids	-	3	62277.6	62826.6	79758.1	140424	66954.9	171689	67932.2	64689.3	79329.3	33573.5	32148.1	35272.5	-	-	-	-
Lmsp010763	353.27	261.22	352.261	C21H36O4	[M+H]+	Monolinolenin*	Lipids	Glycerol ester	75685-85-7	1	2.04944e+06	2.80283e+06	2.84948e+06	1.00154e+07	1.10456e+07	8.22602e+06	984405	777838	1.1239e+06	85951.1	87931.1	58057.9	-	-	-	-
Lmmn002164	131.035	87.0452	132.042	C5H8O4	[M-H]-	Monomethyl succinate*	Organic acids	Organic acids	3878-55-5	1	1.61835e+06	1.03851e+06	210849	223314	127087	276618	52888.7	37704.6	81822.2	352837	371287	413784	-	-	-	-
pmp000791	271.06	153.05	270.053	C15H10O5	[M+H]+	Moracin Y	Phenolic acids	Phenolic acids	1252581-54-6	3	826334	322664	864793	1.16041e+06	274947	887798	31665.4	22926.1	84194.4	239623	219673	233504	-	-	-	-
Lmfn004065	433.08	300.03	434.085	C20H18O11	[M-H]-	Morin-3-O-arabinoside*	Flavonoids	Flavonols	-	3	99637.6	181059	261853	363072	223749	177368	225742	238464	231709	268766	212047	190180	-	-	-	-
Lmfn004036	433.08	300.03	434.085	C20H18O11	[M-H]-	Morin-3-O-lyxoside*	Flavonoids	Flavonols	-	3	111664	193135	274683	394028	217404	171414	271691	255064	288338	291410	249796	220373	-	-	-	-
Lmhn011365	455.35	455.35	456.36	C30H48O3	[M-H]-	Morolic acid*	Terpenoids	Triterpene	559-68-2	2	95821	198244	269474	178449	81049.3	447326	147919	157834	225701	110184	92619.2	94458.7	-	-	-	-
Lmyn000160	237.06	87.01	238.069	C8H14O8	[M-H]-	Mucic acid Dimethyl Ester	Organic acids	Organic acids	-	1	1.43711e+06	1.69159e+06	1.69589e+06	3.8772e+06	2.32277e+06	3.39573e+06	167308	127751	230573	2.26295e+06	1.94156e+06	1.97636e+06	-	-	-	-
pme3207	141.02	59.01	142.027	C6H6O4	[M-H]-	Muconic acid	Organic acids	Organic acids	1119-72-8	3	206200	215503	317259	236811	228580	246709	7.50605e+06	7.12549e+06	7.4696e+06	4.01812e+06	4.09675e+06	4.01558e+06	C02480	ko00362,ko01100,ko01120,ko01220	C02480	-
Lajp003585	369.12	177.05	368.11	C17H20O9	[M+H]+	Murrayacarpin A glucoside	Lignans and Coumarins	Coumarins	-	3	261590	113200	248384	265259	862623	638192	366949	454475	553337	347658	277232	312107	-	-	-	-
pmn001696	393.134	227.038	394.142	C23H22O6	[M-H]-	Muxiangrine I	Flavonoids	Flavones	223917-00-8	3	20059.1	33026.2	44417	36996.2	33425.2	27237.7	28154.9	32907.3	37571.4	12274.4	23080.3	20773.1	-	-	-	-
Lhfp112926	343.15	163.08	342.147	C20H22O5	[M+H]+	Myricatomentogenin	Others	Others	-	3	264302	267157	455534	351152	355549	300529	418895	318822	222578	286918	282378	330187	-	-	-	-
Lmdp002969	481.1	319.06	480.09	C21H20O13	[M+H]+	Myricetin-3-O-galactoside*	Flavonoids	Flavonols	15648-86-9	3	270751	277648	338577	358364	376728	264321	266320	204193	236109	220496	230993	293819	-	-	-	-
Lmpp003465	481.1	319.04	480.09	C21H20O13	[M+H]+	Myricetin-3-O-β-D-glucoside*	Flavonoids	Flavonols	19833-12-6	3	224491	261922	344015	268700	367605	247711	366940	170403	280933	316301	220332	261242	-	-	-	-
pmb2643	225.19	207.18	226.193	C14H26O2	[M-H]-	Myristoleic acid	Lipids	Free fatty acids	544-64-9	3	35899.9	41922.8	29019.6	17458.1	35377.8	11126.9	34666.5	19881.9	24210.1	27664.9	31346.2	32958.1	C08322	-	C08322	-
pma0170	498.26	177.05	497.253	C27H35N3O6	[M+H]+	N',N''-Diferuloylspermidine	Alkaloids	Phenolamine	-	3	296038	339940	255126	3.89292e+06	2.99035e+06	1.82918e+06	9878.42	5264.6	1192.49	1.07669e+06	1.16879e+06	1.02675e+06	-	-	-	-
pme1313	237.09	192.07	236.08	C11H12N2O4	[M+H]+	N'-Formylkynurenine	Amino acids and derivatives	Amino acids and derivatives	1022-31-7	3	276277	275017	291954	219121	262441	177715	383487	92149.5	363846	307678	259612	315061	C02700	ko00380,ko01100,ko01240	C02700	-
MWS04412	175.12	70.07	174.137	C8H18N2O2	[M+H]+	N(6),N(6)-Dimethyl-L-lysine	Amino acids and derivatives	Amino acids and derivatives	2259-86-1	2	3.83958e+07	3.62773e+07	8.35793e+07	3.70073e+07	3.96101e+07	3.84332e+07	2.01577e+06	2.18054e+06	1.42372e+06	9.93223e+06	9.80396e+06	1.02547e+07	-	-	-	-
Lmhp005550	441.2	177.05	440.195	C24H28N2O6	[M+H]+	N,N'-Diferuloylputrescine	Alkaloids	Phenolamine	42369-86-8	1	150823	380908	157078	68506.4	4.55469e+06	175035	1.45901e+06	1.33945e+06	1.92835e+06	666341	686441	707227	-	-	-	-
MWS5164	203.15	70.07	202.143	C8H18N4O2	[M+H]+	N,N'-Dimethylarginine;SDMA*	Amino acids and derivatives	Amino acids and derivatives	30344-00-4	1	9.80193e+06	1.08259e+07	7.02882e+06	2.52624e+06	2.61508e+06	2.26843e+06	2.2956e+06	2.18937e+06	2.75333e+06	4.80145e+06	5.14322e+06	4.73543e+06	-	-	-	-
MW0108503	184.11	166.1	183.101	C8H13N3O2	[M+H]+	N,N-Dimethyl-L-histidine	Amino acids and derivatives	Amino acids and derivatives	24940-57-6	3	2.55618e+06	2.54333e+06	2.69636e+06	1.12846e+06	1.2075e+06	1.02341e+06	1.06831e+06	1.18854e+06	1.3608e+06	2.36949e+06	2.51294e+06	1.24871e+06	C04259	-	C04259	-
pme3005	74.06	46.03	73.0528	C3H7NO	[M+H]+	N,N-Dimethylformamide	Alkaloids	Alkaloids	68-12-2	3	2.40659e+06	2.06461e+06	2.3274e+06	1.01994e+06	915763	1.24039e+06	808950	769476	1.11811e+06	1.2333e+06	1.67046e+06	1.77305e+06	C03134	-	C03134	-
pme3033	104.071	58.0651	103.063	C4H9NO2	[M+H]+	N,N-Dimethylglycine*	Amino acids and derivatives	Amino acids and derivatives	1118-68-9	2	3.83648e+07	3.69349e+07	5.59194e+07	4.88405e+07	4.37858e+07	4.8502e+07	2.51023e+07	2.57143e+07	3.89372e+07	3.98151e+07	3.88202e+07	3.84705e+07	C01026	ko00260,ko01100	C01026	-
Lahp003147	219.15	131.05	218.142	C13H18N2O	[M+H]+	N,N-cinnamoylbutanediamine	Alkaloids	Phenolamine	-	2	813907	1.87196e+06	468892	583454	636973	619490	1.34647e+06	1.48222e+06	2.03224e+06	550176	582640	527926	-	-	-	-
Wayn000341	293.1	131.05	294.107	C10H18N2O8	[M-H]-	N-(1-Deoxy-1-fructosyl)Asparagine	Amino acids and derivatives	Amino acids and derivatives	-	3	28584.2	30749.9	22218.4	375325	406032	477241	703675	2.04351e+07	639957	1.63069e+06	1.49191e+06	1.46035e+06	-	-	-	-
Wayn001257	292.14	130.09	293.147	C12H23NO7	[M-H]-	N-(1-Deoxy-1-fructosyl)Leucine	Nucleotides and derivatives	Nucleotides and derivatives	-	3	31606.3	34451.2	18555.1	54894	30031.3	60424.7	4.29492e+06	4.05964e+06	5.5289e+06	1.63929e+06	1.57928e+06	1.51508e+06	-	-	-	-
Wayn002636	365.13	203.08	366.142	C17H22N2O7	[M-H]-	N-(1-Deoxy-1-fructosyl)Tryptophan	Amino acids and derivatives	Amino acids and derivatives	-	3	21861.3	19809.9	45031.9	400312	824510	513806	174149	159889	230090	98685	114864	72146.5	-	-	-	-
Wayp001104	344.13	182.08	343.126	C15H21NO8	[M+H]+	N-(1-Deoxy-1-fructosyl)Tyrosine	Amino acids and derivatives	Amino acids and derivatives	-	2	175703	134599	121769	300554	470077	353395	3.79397e+06	4.06849e+06	4.31077e+06	1.58268e+06	1.66595e+06	1.72515e+06	-	-	-	-
ZbWp000360	266.12	116.07	265.116	C10H19NO7	[M+H]+	N-(1-deoxy-1-xylosyl)valine	Amino acids and derivatives	Amino acids and derivatives	-	3	88032.1	85900.7	83508	140849	153216	139246	3.13895e+06	4.0033e+06	2.14979e+06	1.19375e+06	1.05818e+06	1.08965e+06	-	-	-	-
MWStz070	182.08	91.05	181.074	C9H11NO3	[M+H]+	N-(2-Hydroxy-4-methoxyphenyl)acetamide	Alkaloids	Phenolamine	58469-06-0	1	9.23368e+06	9.34652e+06	8.08221e+06	1.51004e+07	1.95056e+07	1.49033e+07	8.58544e+06	9.53996e+06	1.49238e+07	1.21451e+07	1.19158e+07	1.21608e+07	-	-	-	-
MWS1933	194.08	119.05	193.074	C10H11NO3	[M+H]+	N-(2-Methylbenzoyl)glycine	Amino acids and derivatives	Amino acids and derivatives	42013-20-7	3	83829.7	36732.7	44611.5	203637	35990.4	164905	46635.5	29488.8	23857.6	72768.3	81721.2	73467.2	-	-	-	-
Zbqn002456	266.07	88.04	267.074	C12H13NO6	[M-H]-	N-(3,4,5-trihydroxycinnamicacid)-alanine	Amino acids and derivatives	Amino acids and derivatives	-	1	277254	348520	387606	95326.5	43763.8	135694	229655	277408	273096	134879	130678	142669	-	-	-	-
mws0124	247.11	130.06	246.1	C13H14N2O3	[M+H]+	N-(3-Indolylacetyl)-L-alanine	Amino acids and derivatives	Amino acids and derivatives	57105-39-2	3	348352	541045	290543	67832.9	41207.2	73940.8	17399.9	21173.1	34170	116360	141113	180043	-	-	-	-
Lacp001431	268.15	136.06	267.147	C14H21NO4	[M+H]+	N-(3-hydroxy-4-methoxyphenethyl)-4-hydroxybutanamide	Alkaloids	Phenolamine	-	2	2.33686e+06	4.59785e+06	1.77665e+06	2.83855e+07	6.36219e+07	2.77465e+07	664718	9.38796e+06	589517	1.5442e+07	1.53978e+07	1.51707e+07	-	-	-	-
Lmmp002080	193.13	105.03	192.126	C11H16N2O	[M+H]+	N-(4-Aminobutyl)benzamide	Alkaloids	Alkaloids	5692-23-9	3	807526	636005	482190	721982	468897	633303	322742	235753	334967	269413	346988	357577	-	-	-	-
pmn001727	474.18	312.12	475.184	C24H29NO9	[M-H]-	N-(4-O-(Glucosyl)-E-feruloyl)-tyramine	Alkaloids	Phenolamine	-	3	60970	173423	43667	734872	124131	362602	12678	19372.3	19005.5	127269	143965	146516	-	-	-	-
Wagp007639	268.13	131.05	267.126	C17H17NO2	[M+H]+	N-(4-hydroxyphenethyl)cinnamamide*	Alkaloids	Alkaloids	-	1	4.76584e+07	5.30118e+07	8.79537e+07	3.44817e+06	15000.9	509913	1.12456e+07	1.25904e+07	1.74217e+07	2.17207e+07	2.09464e+07	2.09251e+07	-	-	-	-
Zajp000573	144.1	84.08	143.095	C7H13NO2	[M+H]+	N-(4-oxopentyl)-acetamide	Alkaloids	Alkaloids	-	1	3.46949e+06	3.37999e+06	5.20953e+06	8.54076e+06	1.06278e+07	9.42116e+06	2.23994e+07	1.89585e+07	2.4352e+07	1.27637e+07	1.3329e+07	1.1645e+07	-	-	-	-
Zbqn004590	206.08	164.07	207.089	C11H13NO3	[M-H]-	N-(acetyl)phenylalanine	Amino acids and derivatives	Amino acids and derivatives	-	1	1.15977e+06	1.6382e+06	664437	1.5595e+06	410985	1.28314e+06	421648	560847	562333	376246	377255	430406	-	-	-	-
pma1751	286.09	124.04	285.085	C12H15NO7	[M+H]+	N-(beta-D-Glucosyl)nicotinate*	Others	Vitamin	-	3	4.62164e+06	3.51644e+06	545431	295728	172980	319304	1.34922e+06	1.2841e+06	1.67389e+06	1.17668e+06	1.1458e+06	1.08247e+06	-	-	-	-
pmb0769	485.19	323.14	484.185	C25H28N2O8	[M+H]+	N-(p-Coumaroyl)serotonin Glucoside	Alkaloids	Plumerane	76423-56-8	3	811600	713936	589473	505358	364675	647949	203968	124917	201983	262318	409844	293400	-	-	-	-
Zbqn000955	294.08	132.03	295.09	C10H17NO9	[M-H]-	N-Acetoxy-glucosyl-alanine	Amino acids and derivatives	Amino acids and derivatives	-	3	9.8699e+06	6.58923e+06	1.41338e+07	25920	40815.9	26362.1	1.11091e+07	6.71743e+06	1.00647e+07	4.08619e+06	4.11447e+06	3.49349e+06	-	-	-	-
mws0677	219.11	160.08	218.106	C12H14N2O2	[M+H]+	N-Acetyl-5-hydroxytryptamine	Alkaloids	Plumerane	1210-83-9	2	136144	209376	142882	211799	261767	257862	45906.6	82903.8	140679	167903	141382	172680	C00978	ko00380,ko01100,ko01110	C00978	-
mws2608	222.1	84.05	221.09	C8H15NO6	[M+H]+	N-Acetyl-D-galactosamine	Others	Saccharides	1811-31-0	3	492141	406925	669238	286642	478230	314460	2.44985e+06	3.02265e+06	3.14692e+06	1.4055e+06	1.55455e+06	1.66085e+06	C01132	ko00052,ko00520,ko01100,ko01250,ko02060	C01132	-
pmb3079	300.05	96.97	301.056	C8H16NO9P	[M-H]-	N-Acetyl-D-glucosamine-1-phosphate	Others	Saccharides	6866-69-9	1	2.68945e+06	2.79769e+06	2.81779e+06	2.87432e+06	2.53554e+06	3.0923e+06	2.34303e+06	1.26771e+06	3.91927e+06	3.10055e+06	3.23095e+06	3.00781e+06	C04256	-	C04256	-
mws4174	222.1	138.05	221.09	C8H15NO6	[M+H]+	N-Acetyl-D-mannosamine	Others	Saccharides	7772-94-3	3	96935.8	105016	71665.4	246194	332084	200123	251395	585943	455827	206513	260940	300249	C00645	ko00520,ko00541,ko01100,ko01250	C00645	-
MW0108615	192.06	103.04	191.062	C7H13NO3S	[M+H]+	N-Acetyl-DL-methionine	Amino acids and derivatives	Amino acids and derivatives	1115-47-5	3	2.22252e+06	3.43483e+06	168856	1.08934e+06	762410	1.04114e+06	52613.8	45144.4	46420.8	704480	700433	676704	-	-	-	-
MWSslk120	208.1	120.08	207.089	C11H13NO3	[M+H]+	N-Acetyl-DL-phenylalanine	Amino acids and derivatives	Amino acids and derivatives	2901-75-9	2	4.76745e+06	8.20924e+06	1.91621e+06	2.40896e+06	1.42973e+06	2.38585e+06	115133	97005.5	266680	2.16326e+06	2.29292e+06	2.24593e+06	-	-	-	-
pme0170	217.13	158.08	216.122	C8H16N4O3	[M+H]+	N-Acetyl-L-Arginine	Amino acids and derivatives	Amino acids and derivatives	155-84-0	3	1.35775e+06	2.33611e+06	1.14107e+06	134804	1.37918e+06	590699	107063	76709.6	63220.2	905208	858191	767211	-	-	-	-
pme2559	174.04	88.04	175.048	C6H9NO5	[M-H]-	N-Acetyl-L-Aspartic Acid	Amino acids and derivatives	Amino acids and derivatives	997-55-7	1	2.05115e+06	914683	291885	29800.9	14913.3	31835.8	118855	169485	193019	296985	316115	322157	C01042	ko00250,ko01100	C01042	-
MWSslk140	192.07	56.05	191.062	C7H13NO3S	[M+H]+	N-Acetyl-L-Methionine	Amino acids and derivatives	Amino acids and derivatives	65-82-7	3	73938.8	76905	45886	283156	271707	218181	58663	78276	73762.4	109756	120461	92368.4	C02712	-	C02712	-
pme0075	188.06	128.04	189.064	C7H11NO5	[M-H]-	N-Acetyl-L-glutamic acid	Amino acids and derivatives	Amino acids and derivatives	1188-37-0	1	4.05115e+06	3.52515e+06	1.48164e+06	182938	257547	164648	142794	97062.2	177308	1.75373e+06	1.70518e+06	1.61858e+06	C00624	ko00220,ko00470,ko01100,ko01110,ko01210,ko01230	C00624	-
pme0253	174.11	86.1	173.105	C8H15NO3	[M+H]+	N-Acetyl-L-leucine	Amino acids and derivatives	Amino acids and derivatives	1188-21-2	3	2.4503e+06	6.0525e+06	624650	140159	203547	147095	41134.4	65041.2	142768	1.26963e+06	1.15898e+06	1.23139e+06	C02710	-	C02710	-
Zmgn002106	206.08	58.03	207.089	C11H13NO3	[M-H]-	N-Acetyl-L-phenylalanine	Amino acids and derivatives	Amino acids and derivatives	2018-61-3	1	1.89286e+06	2.41212e+06	976197	20147.6	10123.6	15097.5	1.31328e+06	1.34271e+06	1.71979e+06	662655	404101	618677	C03519	ko00360,ko01100	C03519	-
pme3382	160.06	98.02	161.069	C6H11NO4	[M-H]-	N-Acetyl-L-threonine	Amino acids and derivatives	Amino acids and derivatives	17093-74-2	2	247543	385671	179117	135836	146822	117793	276851	375389	370996	197432	198094	179983	-	-	-	-
mws0520	224.09	136.08	223.084	C11H13NO4	[M+H]+	N-Acetyl-L-tyrosine	Amino acids and derivatives	Amino acids and derivatives	537-55-3	3	2.22848e+06	4.28322e+06	637568	165577	191890	229971	40617.1	41859.6	101665	988869	1.06174e+06	1.05507e+06	-	-	-	-
MWS3020	145.13	86.1	144.126	C7H16N2O	[M+H]+	N-Acetylcadaverine	Alkaloids	Alkaloids	32343-73-0	3	5.22107e+06	4.53807e+06	974731	781917	1.65029e+06	718146	146156	153009	143969	1.28404e+06	1.22717e+06	1.19981e+06	-	-	-	-
mws0805	308.1	87.01	309.106	C11H19NO9	[M-H]-	N-Acetylneuraminic acid	Amino acids and derivatives	Amino acids and derivatives	131-48-6	3	10163.2	6775.52	10585.5	18284.4	10051.5	22169.7	71061.7	66445.8	69249.9	26285.6	33940	33228.3	C00270	ko00520,ko00541,ko01100,ko01250	C00270	-
pme2693	131.12	114.09	130.111	C6H14N2O	[M+H]+	N-Acetylputrescine	Alkaloids	Alkaloids	18233-70-0	3	1.86836e+06	824199	303367	280726	546618	331561	143438	597458	317129	4.39148e+06	4.42991e+06	4.22187e+06	C02714	ko00330,ko01100	C02714	-
MW0108667	254.1	162.09	253.095	C12H15NO5	[M+H]+	N-Acetylvanilalanine	Amino acids and derivatives	Amino acids and derivatives	-	3	105924	102659	195620	94974.2	52275.3	81421.4	839456	596135	727933	333216	328549	371477	-	-	-	-
MWS4471	173.06	58.03	174.064	C6H10N2O4	[M-H]-	N-Alpha-Acetyl-L-Asparagine	Amino acids and derivatives	Amino acids and derivatives	4033-40-3	3	146361	157388	96932.1	46310.8	48691.5	63445.9	43663.9	119353	35730.9	45557.5	50721.4	59504.8	-	-	-	-
pmp001287	120.08	103.05	119.073	C8H9N	[M+H]+	N-Benzylmethylene isomethylamine	Alkaloids	Alkaloids	-	1	1.33514e+06	1.29251e+06	1.26091e+06	1.39194e+06	1.07859e+06	1.46441e+06	1.6113e+06	1.91288e+06	2.97318e+06	1.68996e+06	1.61336e+06	1.66851e+06	-	-	-	-
MWSprf110	402.33	402.33	401.329	C26H43NO2	[M+H]+	N-Benzyloleamide	Alkaloids	Alkaloids	883715-21-7	2	2.42187e+06	836713	619969	791350	644526	1.51764e+06	1.56619e+06	1.641e+06	1.63038e+06	1.3854e+06	1.67453e+06	1.33116e+06	-	-	-	-
pmb0772	307.14	131.05	306.137	C19H18N2O2	[M+H]+	N-Cinnamoylserotonin	Alkaloids	Plumerane	-	3	277650	100786	508951	123844	167474	142279	147123	230844	282062	95118.7	98602.3	107472	-	-	-	-
Hmjp006104	344.15	177.05	343.142	C19H21NO5	[M+H]+	N-Cis-Feruloyl-3'-O-methyldopamine*	Alkaloids	Phenolamine	-	3	47754.1	111286	26623.3	88110.3	32572.9	83413.7	11550.5	7447.94	6502.79	40292.9	48001.6	47728.8	-	-	-	-
MWStz221	314.14	177.06	313.131	C18H19NO4	[M+H]+	N-Cis-Feruloyltyramine*	Alkaloids	Phenolamine	80510-09-4	1	3.83656e+07	9.23589e+07	1.78203e+07	6.21767e+07	6.93459e+06	5.67117e+07	32861.4	9032.83	18916.8	3.08451e+07	2.98229e+07	3.00693e+07	-	-	-	-
MWS00204g	104.07	58.07	103.063	C4H9NO2	[M+H]+	N-Ethylglycine*	Amino acids and derivatives	Amino acids and derivatives	627-01-0	2	3.70573e+07	3.50453e+07	5.03543e+07	4.96004e+07	4.31053e+07	4.90731e+07	2.31704e+07	2.55139e+07	3.73105e+07	4.19827e+07	4.04869e+07	3.99352e+07	-	-	-	-
MWSslk042	126.05	80.01	125.048	C6H7NO2	[M+H]+	N-Ethylmaleimide (NEM)	Amino acids and derivatives	Amino acids and derivatives	128-53-0	3	145103	168718	93111.4	321972	117615	255741	120240	220766	132881	114541	94226.4	115160	C02441	-	C02441	-
ZbWp003008	194.12	120.08	193.11	C11H15NO2	[M+H]+	N-Ethylphenylalanine	Amino acids and derivatives	Amino acids and derivatives	-	3	694571	597718	1.29016e+06	361620	56453.2	310924	691814	561024	661561	300471	374675	295091	-	-	-	-
Lmhp003013	279.17	177.05	278.163	C15H22N2O3	[M+H]+	N-Feruloyl-Cadaverine	Alkaloids	Phenolamine	-	1	834822	2.16755e+06	248380	3.11349e+06	1.30145e+06	4.85694e+06	1.17403e+06	1.16148e+06	1.63528e+06	1.21805e+06	1.04686e+06	1.31825e+06	-	-	-	-
pmb0496	307.18	177.05	306.169	C15H22N4O3	[M+H]+	N-Feruloylagmatine	Alkaloids	Phenolamine	-	3	83406	95324.6	44773.1	446909	1.9473e+06	409116	482159	531460	645147	272046	266444	221021	C18325	ko00999,ko01100,ko01110	C18325	-
Wafp003158	321.19	177.05	320.185	C16H24N4O3	[M+H]+	N-Feruloylhomoagmatine	Alkaloids	Phenolamine	-	3	249442	259196	140486	525263	3.12801e+06	526878	881280	853605	971991	403923	424612	427894	-	-	-	-
Lmlp003161	265.15	177.06	264.147	C14H20N2O3	[M+H]+	N-Feruloylputrescine	Alkaloids	Phenolamine	501-13-3	1	58554.3	143521	15171.3	1.08015e+07	4.59885e+06	1.25289e+07	4.85229e+06	4.94463e+06	5.32251e+06	3.04939e+06	2.7574e+06	2.88706e+06	C10497	ko00330,ko01100	C10497	-
Wagp001908	427.21	177.05	426.2	C20H30N2O8	[M+H]+	N-Feruloylputrescine N-glucoside	Alkaloids	Phenolamine	-	3	1.48688e+06	2.40832e+06	409473	3.08525e+07	2.59475e+07	3.5193e+07	1.09115e+07	9.1412e+06	9.45991e+06	7.8366e+06	8.18995e+06	7.79805e+06	-	-	-	-
pmb0770	353.15	177.05	352.142	C20H20N2O4	[M+H]+	N-Feruloylserotonin	Alkaloids	Plumerane	68573-23-9	3	1.4132e+06	255664	729461	130835	26318.7	106048	325857	425790	482941	302589	304671	268062	-	-	-	-
MWStz294	337.15	177.05	336.147	C20H20N2O3	[M+H]+	N-Feruloyltryptamine	Alkaloids	Plumerane	53905-13-8	1	9.82886e+06	4.85525e+06	4.5356e+06	163703	68525.9	288160	2.62664e+06	2.62626e+06	3.04835e+06	2.10267e+06	1.99193e+06	2.07568e+06	-	-	-	-
Wafp004334	476.2	177.05	475.184	C24H29NO9	[M+H]+	N-Feruloyltyramine 4'-glucoside	Alkaloids	Phenolamine	-	1	102749	85826.8	118569	144059	127736	162168	110526	108728	109358	288963	332966	310472	-	-	-	-
Wafp004641	476.19	314.14	475.184	C24H29NO9	[M+H]+	N-Feruloyltyramine 4-glucoside	Alkaloids	Phenolamine	-	1	473733	702529	228966	630050	206231	484091	56761	22742.9	73698.2	282644	294011	297826	-	-	-	-
mws1433	314.14	177.05	313.131	C18H19NO4	[M+H]+	N-Feruloyltyramine; Moupinamide*	Alkaloids	Phenolamine	66648-43-9	1	3.76306e+07	8.90512e+07	1.76695e+07	5.93879e+07	6.94247e+06	5.22345e+07	26186.7	22174.3	14551.8	2.95312e+07	2.91933e+07	3.0055e+07	C02717	-	C02717	-
Wayp002004	177.1	132.08	176.095	C10H12N2O	[M+H]+	N-Formyl nornicotine	Alkaloids	Pyridine alkaloids	3000-81-5	3	138158	283794	918994	277267	177894	205013	263166	312690	267895	145778	138670	163276	-	-	-	-
MW0108780	176.04	132.04	177.046	C6H11NO3S	[M-H]-	N-Formyl-DL-methionine	Amino acids and derivatives	Amino acids and derivatives	-	3	1.18279e+07	1.2547e+07	1.86508e+06	184156	449634	290132	2.50261e+06	2.01968e+06	2.75453e+06	3.22646e+06	3.51996e+06	3.73804e+06	-	-	-	-
Wcdn000881	290.09	128.04	291.095	C11H17NO8	[M-H]-	N-Fructosyl Pyroglutamate	Amino acids and derivatives	Amino acids and derivatives	-	1	233121	341944	261861	511181	400191	428941	6.59606e+06	6.05618e+06	6.60293e+06	2.26075e+06	2.27601e+06	2.16689e+06	-	-	-	-
pmb0489	397.2	147.04	396.19	C19H28N2O7	[M+H]+	N-Glucosyl-p-coumaroylputrescine	Alkaloids	Phenolamine	-	3	82428.7	93027.8	27052.1	805267	786575	722948	400103	539409	625661	234636	213570	235171	-	-	-	-
mws0736	189.12	86.1	188.116	C8H16N2O3	[M+H]+	N-Glycyl-L-leucine*	Amino acids and derivatives	Amino acids and derivatives	869-19-2	1	2.70688e+06	3.70345e+06	2.68202e+06	1.49345e+06	1.09908e+06	993328	1.01898e+06	9.9573e+06	2.71689e+06	3.15287e+06	2.91981e+06	2.88977e+06	C02155	-	C02155	-
pmb0774	177.1	160.08	176.095	C10H12N2O	[M+H]+	N-Hydroxytryptamine*	Alkaloids	Plumerane	-	3	447918	262991	840017	420153	164308	247130	74836.8	93652.8	43266.5	221664	253819	228425	C17203	ko00380,ko01100	C17203	-
Zahp011321	228.23	228.24	227.225	C14H29NO	[M+H]+	N-Isobutyl Decanamide	Alkaloids	Alkaloids	73785-31-6	2	2.14159e+06	3.39237e+06	639114	544173	428526	508878	290191	259802	84175.8	1.19677e+06	1.19743e+06	1.21805e+06	-	-	-	-
pmp000479	252.23	196.2	251.225	C16H29NO	[M+H]+	N-Isobutyl-2E,4E-dodedienamide	Alkaloids	Alkaloids	-	3	131484	131916	128134	142427	120706	154849	134423	112925	81111.1	117067	99701.1	108034	-	-	-	-
mws2628	118.09	87.05	117.079	C5H11NO2	[M+H]+	N-Methyl-4-aminobutyric acid	Organic acids	Organic acids	1119-48-8	3	309289	343355	427771	280125	195692	250387	420995	483538	540767	164643	210249	178369	C15987	ko00760,ko01100,ko01120	C15987	-
MWS3035	160.06	116.05	161.069	C6H11NO4	[M-H]-	N-Methyl-L-Glutamate	Amino acids and derivatives	Amino acids and derivatives	35989-16-3	3	172386	112732	33006.3	24484.1	14444.5	32011	58026.4	60834.7	44051.9	48592.5	49310.3	45953.2	C01046	ko00680,ko01100,ko01120	C01046	-
Yalp000545	130.09	84.08	129.079	C6H11NO2	[M+H]+	N-Methyl-L-proline*	Amino acids and derivatives	Amino acids and derivatives	475-11-6	1	2.93807e+08	2.51001e+08	1.94105e+08	1.30741e+08	1.19538e+08	1.32859e+08	5.87629e+07	5.16862e+07	5.71209e+07	1.31965e+08	1.3308e+08	1.36255e+08	C22223	-	C22223	-
Lmqp000427	146.08	82.07	145.074	C6H11NO3	[M+H]+	N-Methyl-Trans-4-Hydroxy-L-Proline	Amino acids and derivatives	Amino acids and derivatives	4252-82-8	3	2.40386e+06	2.44796e+06	2.80861e+06	523643	568378	495913	1.4695e+06	1.23356e+06	1.34394e+06	1.65885e+06	1.54449e+06	1.65709e+06	-	-	-	-
MWS5209	235.16	118.09	117.079	C5H11NO2	[2M+H]+	N-Methyl-α-aminoisobutyric acid	Amino acids and derivatives	Amino acids and derivatives	2566-34-9	3	1.30502e+07	1.76415e+07	1.15214e+07	8938.7	7065.3	22341.2	1.72669e+07	1.98542e+07	2.06968e+07	1.39993e+07	1.32028e+07	1.26433e+07	-	-	-	-
ML10198895	88.04	88.04	89.0477	C3H7NO2	[M-H]-	N-Methylglycine	Amino acids and derivatives	Amino acids and derivatives	107-97-1	3	39828.9	37453.5	65317.6	182108	250753	200821	106084	133297	109288	111099	115895	105385	C00213	ko00260,ko00330,ko01100	C00213	-
Zbqp002511	146.12	55.05	145.11	C7H15NO2	[M+H]+	N-Methylisoleucine	Amino acids and derivatives	Amino acids and derivatives	39554-61-5	3	243542	308887	127227	71061	83396.8	103246	82400.2	32339.1	105320	128772	129846	118821	-	-	-	-
Wcfp001744	100.08	58.03	99.0684	C5H9NO	[M+H]+	N-Methylpyrrolidone	Others	Others	872-50-4	2	622932	604450	395943	498174	540604	522155	1.06037e+06	948101	951689	792593	814629	686690	-	-	-	-
Qmdp090606	370.2	132.1	370.201	C22H28NO4+	[M]+	N-Methyltetrahydropalmatine	Alkaloids	Alkaloids	47528-98-3	3	42481.4	79911.1	64030	149445	70819.7	172757	75914.7	124636	125777	68662	54850.2	52714.2	-	-	-	-
Wcjp000888	152.11	121.06	151.1	C9H13NO	[M+H]+	N-Methyltyramine	Others	Others	370-98-9	2	33134.9	47084.9	166162	1.19104e+06	2.52289e+06	1.09593e+06	1.2288e+06	921900	1.13193e+06	532129	544365	507933	C02442	ko00350,ko01100	C02442	-
Zmjp000182	189.13	70.07	188.127	C7H16N4O2	[M+H]+	N-Monomethyl-L-arginine*	Amino acids and derivatives	Amino acids and derivatives	17035-90-4	2	1.01735e+07	1.45176e+07	8.76884e+06	1.8972e+06	4.45439e+06	3.29014e+06	440564	444947	501684	4.7483e+06	4.79964e+06	4.71394e+06	C03884	-	C03884	-
mws0983	326.31	62.06	325.298	C20H39NO2	[M+H]+	N-Oleoylethanolamine	Alkaloids	Alkaloids	111-58-0	1	9.45425e+06	1.25235e+07	1.12481e+07	2.00308e+06	1.28207e+06	2.11835e+06	3.45089e+06	2.81635e+06	3.88035e+06	3.62999e+06	3.26757e+06	3.72295e+06	C20792	ko04024	C20792	-
pme2743	194.08	91.05	193.074	C10H11NO3	[M+H]+	N-Phenylacetylglycine	Amino acids and derivatives	Amino acids and derivatives	500-98-1	3	179262	156891	185652	303748	116243	293950	249273	172907	232882	183351	216048	234553	C05598	ko00360	C05598	-
Wcsp002246	344.13	147.04	343.121	C22H17NO3	[M+H]+	N-Phenylethylcrinasiadine	Alkaloids	Alkaloids	-	3	45696.7	46680.2	82329.2	39367.1	60139.7	43635.9	43944.7	29342.3	30908.1	57868.2	42331.1	30182	-	-	-	-
pma0104	369.1	207.07	368.09	C20H16O7	[M+H]+	N-Sinapoylhydroxycoumarin	Lignans and Coumarins	Coumarins	-	3	9.62396e+06	9.41651e+06	6.42805e+06	1.72957e+07	1.04136e+07	2.23981e+07	1.58939e+06	1.20344e+06	1.75607e+06	5.81833e+06	5.96921e+06	4.6924e+06	-	-	-	-
Wahp003049	219.15	131.06	218.143	C13H18N2O	[M+H]+	N-Trans-Cinnamoylputrescine	Alkaloids	Phenolamine	-	3	1.14498e+06	2.34458e+06	593087	756614	702418	716827	1.4912e+06	1.48748e+06	1.9765e+06	749927	743332	719995	-	-	-	-
Hmjp005906	344.15	177.05	343.142	C19H21NO5	[M+H]+	N-Trans-Feruloyl-3'-O-methyldopamine*	Alkaloids	Phenolamine	-	3	36495.8	109108	27531.7	94827.8	34649	94326	70540.3	126893	113180	40119.2	53687	46114.9	-	-	-	-
Qmjp110219	344.15	177.05	343.142	C19H21NO5	[M+H]+	N-Trans-feruloyl-3-O-methyldopamine*	Alkaloids	Alkaloids	-	3	41660.3	95683.1	12022.9	72496.3	27374.6	77449.7	61702.7	127586	94020.8	41470.8	42269.3	42327.5	-	-	-	-
Smjp002269	328.12	119.05	327.111	C18H17NO5	[M+H]+	N-[3-(4-Hydroxyphenyl)acryloyl]-L-tyrosine	Amino acids and derivatives	Amino acids and derivatives	77201-66-2	3	287648	279566	403435	314009	197732	232559	11154.3	8698.77	54213.7	127387	109634	102680	-	-	-	-
MWS2413	130.05	58.03	131.058	C5H9NO3	[M-H]-	N-acetyl-beta-alanine	Amino acids and derivatives	Amino acids and derivatives	3025-95-4	3	361016	211749	142589	106436	66541.9	72208.1	295356	331316	320645	123006	140767	152812	C01073	ko00410	C01073	-
Zbqn004681	245.09	203.08	246.1	C13H14N2O3	[M-H]-	N-acetyl-tryptophan	Amino acids and derivatives	Amino acids and derivatives	-	2	331340	500244	220924	31317.4	10378.7	32713.1	269526	300081	315517	131531	113319	123497	-	-	-	-
ZbWn002006	158.08	116.08	159.089	C7H13NO3	[M-H]-	N-acetylvaline	Amino acids and derivatives	Amino acids and derivatives	-	2	2.56874e+06	1.76705e+06	987420	50232.8	45401	42853.9	1.20891e+06	1.20284e+06	1.57669e+06	465105	509780	448957	-	-	-	-
Zbqn000412	160.06	88.04	161.069	C6H11NO4	[M-H]-	N-alanicacidalkyl-alanine	Amino acids and derivatives	Amino acids and derivatives	-	2	799808	527632	621440	272425	423334	211924	535187	758207	327466	144973	167141	141142	-	-	-	-
Smcp000882	328.13	310.12	327.132	C15H21NO7	[M+H]+	N-benzoyl-2-aminoethyl-β-D-glucopyranoside	Alkaloids	Alkaloids	-	3	8.03272e+06	6.18559e+06	1.50379e+07	129442	121105	116803	8.99216e+06	9.07282e+06	1.14292e+07	3.95555e+06	3.7804e+06	3.81079e+06	-	-	-	-
HJKP000649	136.07	91.05	135.068	C8H9NO	[M+H]+	N-benzylformamide*	Alkaloids	Alkaloids	6343-54-0	2	787374	731032	701096	1.52826e+06	1.78457e+06	1.37505e+06	668837	868764	1.30263e+06	999347	1.11548e+06	1.03566e+06	C15561	-	C15561	-
Zbqn003921	250.07	88.04	251.079	C12H13NO5	[M-H]-	N-carboxy-N-(2-oxo-2-phenylethyl)-L-alanine	Amino acids and derivatives	Amino acids and derivatives	-	1	8.21822e+06	9.29655e+06	3.68452e+06	37900.1	12906.6	43538.5	27432.8	24614.8	43552.9	1.62474e+06	1.69822e+06	1.68171e+06	-	-	-	-
Lasp001037	219.15	72.08	218.142	C13H18N2O	[M+H]+	N-ethylcytisine	Alkaloids	Piperidine alkaloids	-	2	1.81492e+06	1.44776e+06	940009	299875	364529	336650	31442.1	50241.7	30924.2	463839	547187	499778	-	-	-	-
Zbqn003748	216.09	130.09	217.095	C9H15NO5	[M-H]-	N-malonylleucine	Amino acids and derivatives	Amino acids and derivatives	-	1	267548	1.52245e+06	148087	24477.6	19904.2	28225.8	369533	476700	540206	201766	252363	217840	-	-	-	-
ZbWp002423	180.1	120.08	179.095	C10H13NO2	[M+H]+	N-methylphenylalanine	Amino acids and derivatives	Amino acids and derivatives	-	2	631780	644359	439469	521713	350489	610759	283790	180402	505656	499380	492850	471345	-	-	-	-
pmb0500	411.19	177.05	410.184	C23H26N2O5	[M+H]+	N-p-Coumaroyl-N'-feruloylputrescine	Alkaloids	Phenolamine	380302-96-5	1	4.41218e+06	8.4778e+06	5.61276e+06	1.16597e+06	1.4424e+08	2.47145e+06	1.6505e+07	2.94639e+07	2.02896e+07	1.77931e+07	1.72327e+07	1.68172e+07	-	-	-	-
Zbqn002318	214.07	114.06	215.079	C9H13NO5	[M-H]-	N-succinyl-proline	Amino acids and derivatives	Amino acids and derivatives	-	2	151684	238182	127954	85052.2	68954	69808.6	22263.9	26842.3	45102.6	127850	117005	106773	-	-	-	-
Zbsp007466	268.13	131.05	267.126	C17H17NO2	[M+H]+	N-trans-cinnamoylphydroxyphenylethylamine*	Alkaloids	Phenolamine	-	1	4.80478e+07	5.06465e+07	8.51625e+07	3.4983e+06	10171.9	577235	1.12456e+07	1.25904e+07	1.74217e+07	2.14623e+07	2.12291e+07	2.09464e+07	-	-	-	-
Lssp210092	314.14	177.05	313.131	C18H19NO4	[M+H]+	N-trans-ferulic tyramine*	Alkaloids	Phenolamine	-	1	3.6073e+07	9.27561e+07	1.83207e+07	6.10265e+07	6.89158e+06	5.51855e+07	26549.9	14558.9	17825.8	2.85806e+07	2.89388e+07	2.95532e+07	-	-	-	-
Zblp005777	314.14	177.06	313.131	C18H19NO4	[M+H]+	N-trans-ferulicacidacylp-hydroxyphenylethylamine*	Alkaloids	Phenolamine	-	1	3.96329e+07	9.52106e+07	1.9038e+07	6.36139e+07	6.75328e+06	5.85022e+07	22186.9	23138.8	28876.1	2.97589e+07	3.10337e+07	3.00677e+07	-	-	-	-
Lskp211287	344.15	177.05	343.142	C19H21NO5	[M+H]+	N-trans-feruloyl-3'-O-methyl dopamine*	Alkaloids	Phenolamine	-	3	44232.7	87900.6	25416	126995	22066.8	60626.9	4895.21	3355.85	13915.5	45273.3	46876.9	41763.2	-	-	-	-
Zmyn000155	173.11	131.08	174.1	C7H14N2O3	[M-H]-	N-α-Acetyl-L-ornithine	Amino acids and derivatives	Amino acids and derivatives	6205-08-9	3	1.73163e+06	1.6652e+06	3.33339e+06	1.36165e+06	1.5829e+06	1.18634e+06	145475	191083	128992	375388	389064	326897	C00437	ko00220,ko01100,ko01110,ko01210,ko01230	C00437	-
pme0164	263.104	204.067	264.111	C13H16N2O4	[M-H]-	N-γ-Acetyl-N-2-Formyl-5-methoxykynurenamine	Amino acids and derivatives	Amino acids and derivatives	52450-38-1	3	25012.1	43544.5	51609.7	25030.9	43740.2	25043.5	38470	33125.8	33967.1	16935.7	21777.1	20273.8	C05642	ko00380	C05642	-
Wahp003564	438.24	292.2	437.231	C25H31N3O4	[M+H]+	N1,N10-Bis(p-coumaroyl)spermidine	Alkaloids	Phenolamine	114916-05-1	1	3.4462e+07	2.45155e+07	1.27773e+07	4.27191e+07	3.22398e+07	5.7382e+07	34328.4	10229	25380.9	2.27302e+07	2.22503e+07	2.15662e+07	C21169	-	C21169	-
MWS20987	174.12	70.07	173.116	C7H15N3O2	[M+H]+	N5-(1-Iminoethyl)-L-ornithine	Amino acids and derivatives	Amino acids and derivatives	36889-13-1	3	565983	364714	617836	230645	355075	258079	305460	440565	332315	332093	344416	351712	-	-	-	-
pme0122	189.12	126.09	188.116	C8H16N2O3	[M+H]+	N6-Acetyl-L-lysine	Amino acids and derivatives	Amino acids and derivatives	692-04-6	1	1.19389e+07	2.61815e+07	5.93661e+06	2.35209e+07	1.28463e+07	2.24281e+07	2.96998e+06	2.34451e+06	5.15304e+06	9.20384e+06	9.57341e+06	1.42625e+07	C02727	ko00310,ko01100	C02727	-
pme2060	204.12	136.06	203.117	C10H13N5	[M+H]+	N6-Isopentenyladenine	Nucleotides and derivatives	Nucleotides and derivatives	2365-40-4	3	46150.5	35944.4	3382.56	103927	1348.69	35508.2	236633	11115.2	234860	105905	104559	128892	C04083	ko00908,ko01110,ko04075	C04083	-
Wcfp002357	413.14	162.04	412.134	C15H20N6O8	[M+H]+	N6-Threonylcarbamoyladenosine	Nucleotides and derivatives	Nucleotides and derivatives	24719-82-2	1	415520	672561	508691	761322	947640	645071	900464	720944	1.3705e+06	787882	928772	827690	-	-	-	-
MWS4354	282.12	150.08	281.112	C11H15N5O4	[M+H]+	N6-methyladenosine	Nucleotides and derivatives	Nucleotides and derivatives	1867-73-8	3	657795	589713	965847	1.23238e+06	1.44579e+06	955156	1.27471e+06	1.39064e+06	1.89097e+06	571749	595726	564496	-	-	-	-
pmb0197	298.11	166.07	297.107	C11H15N5O5	[M+H]+	N7-Methylguanosine	Nucleotides and derivatives	Nucleotides and derivatives	20244-86-4	3	211503	315711	196210	2.94422e+06	1.23518e+07	2.08271e+06	1.30608e+06	2.06914e+06	1.31287e+06	2.16229e+06	2.05768e+06	2.15047e+06	C20674	-	C20674	-
NK10251888	203.15	70.07	202.143	C8H18N4O2	[M+H]+	NG,NG-Dimethyl-L-arginine*	Amino acids and derivatives	Amino acids and derivatives	30315-93-6	1	8.95737e+06	1.28413e+07	9.98607e+06	2.67323e+06	2.51761e+06	2.41831e+06	2.19588e+06	1.91564e+06	2.97308e+06	4.94276e+06	4.89641e+06	4.56462e+06	C03626	-	C03626	-
MWSHY0017	273.08	153.02	272.068	C15H12O5	[M+H]+	Naringenin (5,7,4'-Trihydroxyflavanone)	Flavonoids	Flavanones	480-41-1	1	7.27094e+06	4.75702e+06	9.62238e+06	75662.9	32387.4	224877	4.15477e+06	3.35305e+06	4.57006e+06	2.80121e+06	2.92097e+06	2.93698e+06	C00509	ko00941,ko00943,ko00946,ko01061,ko01100,ko01110	C00509	-
pme2960	273.08	153.02	272.068	C15H12O5	[M+H]+	Naringenin chalcone; 2',4,4',6'-Tetrahydroxychalcone	Flavonoids	Chalcones	73692-50-9	1	7.15302e+06	4.77154e+06	9.35992e+06	81732.8	26416.7	232714	4.15477e+06	3.35305e+06	4.57006e+06	2.92942e+06	2.99448e+06	2.88335e+06	C06561	ko00941,ko01061,ko01100,ko01110	C06561	-
HJN087	433.12	271.06	434.121	C21H22O10	[M-H]-	Naringenin-4'-O-glucoside*	Flavonoids	Flavanones	-	2	272970	450436	427986	46049.9	17846.8	37993.1	294410	356702	328890	113975	137066	154661	-	-	-	-
Lmbn005454	285.08	119.05	286.084	C16H14O5	[M-H]-	Naringenin-5-methyl ether	Flavonoids	Flavones	61823-56-1	2	81321	44470.3	82408.6	22813.2	82949.3	38898.7	60844.5	82331.2	53080.2	26217.2	25841.9	26282.6	-	-	-	-
mws0046	579.17	271.06	580.179	C27H32O14	[M-H]-	Naringenin-7-O-Neohesperidoside(Naringin)	Flavonoids	Flavanones	10236-47-2	3	75470.4	72323.4	41759.7	36215.3	42247.7	15848.8	30182.8	30617.6	39060.6	52078.6	52957.3	49804.1	C09789	ko00941,ko00946,ko01100	C09789	-
Lmzn001875	741.23	579.18	742.232	C33H42O19	[M-H]-	Naringenin-7-O-Rutinoside-4'-O-glucoside	Flavonoids	Flavanones	-	3	159466	184295	144932	238331	188737	237548	126271	82132.5	115877	73906.8	75474.9	64463.3	-	-	-	-
mws1179	433.11	271.07	434.121	C21H22O10	[M-H]-	Naringenin-7-O-glucoside (Prunin)*	Flavonoids	Flavanones	529-55-5	2	27109.6	39351.5	30131.8	25754.7	15742.8	10731.4	10920.6	22272.5	16009.5	16459.4	22181.9	26475.4	C09099	ko00941,ko00946,ko01100	C09099	-
MWSprf004	355.1	163.04	354.095	C16H18O9	[M+H]+	Neochlorogenic acid (5-O-Caffeoylquinic acid)	Phenolic acids	Phenolic acids	906-33-2	1	494990	193333	968990	454040	970591	678384	204073	121613	204757	373625	309127	437770	C17147	-	C17147	-
WaYn005089	447.13	285.08	448.137	C22H24O10	[M-H]-	Neosakuranin	Flavonoids	Flavanones	-	3	175248	258799	326588	363281	288682	189026	300653	333479	312582	368702	298445	239435	-	-	-	-
pmp000003	317.07	302.04	316.058	C16H12O7	[M+H]+	Nepetin (5,7,3',4'-Tetrahydroxy-6-methoxyflavone)	Flavonoids	Flavones	520-11-6	3	16966	957330	851457	348543	1.03031e+06	62723.5	757859	831164	970044	393468	376848	378975	-	-	-	-
Hmgp002148	479.12	317.06	478.111	C22H22O12	[M+H]+	Nepetin-7-O-alloside*	Flavonoids	Flavones	-	3	1.20201e+06	1.20811e+06	627909	1.80309e+06	660129	1.2099e+06	495210	797164	573755	473055	994903	1.14465e+06	-	-	-	-
Hmgp002036	479.12	317.06	478.111	C22H22O12	[M+H]+	Nepetin-7-O-glucoside(Nepitrin)*	Flavonoids	Flavones	569-90-4	3	1.51776e+06	1.53127e+06	1.44409e+06	1.72332e+06	1.9022e+06	1.41545e+06	1.40912e+06	777160	1.35373e+06	1.26479e+06	1.13358e+06	1.30992e+06	-	-	-	-
mws1375	304.15	185.09	303.143	C12H21N3O6	[M+H]+	Nicotianamine	Alkaloids	Alkaloids	34441-14-0	3	486866	448326	1.63591e+06	3.25825e+06	2.12951e+06	4.16178e+06	652997	795973	394620	954420	868529	893696	C05324	ko00270,ko00999,ko01100,ko01110	C05324	-
mws0133	123.06	80.05	122.048	C6H6N2O	[M+H]+	Nicotinamide	Others	Vitamin	98-92-0	2	5.04628e+06	3.40537e+06	5.73625e+06	2.4385e+06	1.32834e+06	2.31151e+06	434335	801962	358918	8.97184e+06	9.60745e+06	9.83354e+06	C00153	ko00760,ko01100,ko01240,ko04212,ko04977	C00153	-
pma3101	256.08	124.04	256.082	C11H14NO6+	[M]+	Nicotinate D-ribonucleoside	Others	Vitamin	17720-18-2	3	2.60583e+06	2.92583e+06	3.6434e+06	1.19267e+07	1.64932e+07	1.13585e+07	4.90373e+06	1.55871e+07	6.92231e+06	6.98748e+06	7.5303e+06	7.44011e+06	C05841	ko00760,ko01100	C05841	-
MWSmce016	138.05	78.03	137.048	C7H7NO2	[M+H]+	Nicotinic Acid Methyl Ester(Methyl Nicotinate)	Alkaloids	Pyridine alkaloids	93-60-7	3	5.08605e+06	7.90661e+06	4.39288e+06	595754	453927	910274	136877	75550.6	930140	1.46179e+06	1.53052e+06	1.533e+06	-	-	-	-
pme0490	124.04	78.03	123.032	C6H5NO2	[M+H]+	Nicotinic acid (Vitamin B3)	Others	Vitamin	59-67-6	2	1.96442e+07	2.21208e+07	6.3387e+06	7.11972e+06	8.79381e+06	5.04843e+06	1.08405e+07	7.06493e+06	1.79766e+07	1.13465e+07	1.22461e+07	1.15659e+07	C00253	ko00760,ko00960,ko01060,ko01064,ko01100,ko01110,ko01120,ko01240,ko05133	C00253	-
MWSslk076	140.03	105.02	139.027	C6H5NO3	[M+H]+	Nicotinic acid N-oxide	Alkaloids	Pyridine alkaloids	2398-81-4	3	82940.7	102182	122632	102013	84702.1	101347	57577.9	103873	62747.9	37120.4	33750.5	30370	-	-	-	-
pmb0530	664.12	136.06	663.109	C21H27N7O14P2	[M+H]+	Nicotinic acid adenine dinucleotide	Nucleotides and derivatives	Nucleotides and derivatives	53-84-9	1	7.57452e+06	6.23824e+06	8.2656e+06	3.64727e+06	5.23083e+06	6.25395e+06	26631.8	22940.3	22541.5	3.00819e+06	2.45733e+06	2.85334e+06	C00003	ko00190,ko00730,ko00760,ko00983,ko01100,ko01240,ko04152,ko04211,ko04212,ko04925,ko04936,ko04977,ko05208	C00003	-
Wbtn014060	377.14	377.14	378.147	C23H22O5	[M-H]-	Nigrolineaxanthone K	Flavonoids	Other Flavonoids	864516-31-4	3	2.01157e+06	1.71174e+06	2.3663e+06	1.41105e+06	928349	1.18401e+06	1.32887e+06	1.31248e+06	1.85097e+06	891107	861736	952059	-	-	-	-
MW0108809	220.1	146.07	219.097	C6H13N5O4	[M+H]+	Nitroarginine	Amino acids and derivatives	Amino acids and derivatives	2149-70-4	3	93234.1	43048.2	55099.8	1.39949e+06	2.82395e+06	1.2636e+06	5.07944e+06	3.82568e+06	3.83581e+06	412843	605393	534004	C03417	-	C03417	-
mws0043	403.14	373.1	402.132	C21H22O8	[M+H]+	Nobiletin (5,6,7,8,3',4'-Hexamethoxyflavone)	Flavonoids	Flavones	478-01-3	3	31490.3	36607.3	32291.7	20935.3	32640.7	17980.3	16779.1	11300.9	22574.7	15657.4	27267.9	28428.6	C10112	-	C10112	-
MW0055346	297.28	279.22	298.287	C19H38O2	[M-H]-	Nonadecanoic acid	Lipids	Free fatty acids	646-30-0	3	90932.2	123210	145760	128632	118649	101174	46468	13749.4	25084.9	66338.2	73136	75861.6	C16535	-	C16535	-
Ybnn007052	285.04	285.04	286.048	C15H10O6	[M-H]-	Norartocarpetin	Flavonoids	Flavones	520-30-9	3	195998	225502	425232	89792.9	79150.7	33517.8	65604.3	56363.5	77082.2	138740	282761	134891	-	-	-	-
Lmhp001671	355.1	163.04	354.095	C16H18O9	[M+H]+	Noreugenin-7-O-glucoside*	Others	Others	-	1	466197	437317	1.20142e+06	245700	340303	505119	149445	112271	137145	293362	255472	247718	-	-	-	-
Wcdp003306	169.08	115.06	168.069	C11H8N2	[M+H]+	Norharmane; Beta-Carboline	Alkaloids	Plumerane	244-63-3	2	191118	198776	181053	1.66828e+06	2.01796e+06	1.36672e+06	1.11744e+06	484322	510357	486810	425222	574506	-	-	-	-
Hmln101664	697.24	535.18	698.242	C32H42O17	[M-H]-	Nortrachelogenin-4'-O-gentiobioside*	Lignans and Coumarins	Lignans	-	3	91103.7	86592.7	148872	797895	674735	780043	443354	490870	562677	244991	381555	284672	-	-	-	-
Hmhp005228	271.05	123.01	270.053	C15H10O5	[M+H]+	Norwogonin	Flavonoids	Flavones	4443-09-8	3	368634	252905	374397	307156	194242	227254	223543	234471	285123	142667	102889	129918	C10113	-	C10113	-
mws4163	665.21	485.15	666.222	C24H42O21	[M-H]-	Nystose	Others	Saccharides	13133-07-8	3	15057.2	13596.9	12287.4	48267.5	168552	108786	32845.8	295110	26994.5	37512.1	50562.2	32637.8	-	-	-	-
MWSslk108	204.13	85.03	203.116	C9H17NO4	[M+H]+	O-Acetyl-L-carnitine	Alkaloids	Alkaloids	3040-38-8	1	737350	541251	878944	2998.84	6226.1	4773.4	1.60623e+06	1.41407e+06	1.92659e+06	1.08356e+06	1.04484e+06	1.01709e+06	-	-	-	-
MWS201054	162.08	56.05	161.069	C6H11NO4	[M+H]+	O-Acetyl-L-homoserine	Amino acids and derivatives	Amino acids and derivatives	250736-84-6	3	4.49835e+06	3.75036e+06	2.29524e+06	862349	793188	834293	4.06448e+06	4.92741e+06	6.27371e+06	3.79442e+06	3.75285e+06	3.76918e+06	-	-	-	-
mws1050	148.06	88.04	147.053	C5H9NO4	[M+H]+	O-Acetylserine	Amino acids and derivatives	Amino acids and derivatives	5147-00-2	3	1.15624e+06	979786	1.85321e+06	807737	655123	471858	839624	1.16979e+06	780357	907013	879041	856083	C00979	ko00270,ko00908,ko00920,ko00998,ko01100,ko01110,ko01120,ko01200,ko01230,ko04122	C00979	-
pmb1207	339.09	177.05	338.079	C19H14O6	[M+H]+	O-Feruloyl 3-hydroxycoumarin	Lignans and Coumarins	Coumarins	-	2	1.44581e+06	2.26573e+06	852330	4.51094e+06	1.29363e+07	4.76367e+06	2.3306e+06	1.80301e+06	2.86607e+06	3.40115e+06	1.22948e+06	3.15587e+06	-	-	-	-
pmb0382	339.09	177.05	338.079	C19H14O6	[M+H]+	O-Feruloyl 4-hydroxycoumarin	Lignans and Coumarins	Coumarins	-	2	4.76449e+06	5.7519e+06	6.03195e+06	1.04605e+07	1.94282e+07	9.88623e+06	4.47241e+06	6.66193e+06	4.88075e+06	3.83177e+06	5.5147e+06	4.8585e+06	-	-	-	-
Wasn003200	385.08	209.03	386.085	C16H18O11	[M-H]-	O-Feruloylgalactaric acid	Phenolic acids	Phenolic acids	-	1	166884	180215	137870	320013	108804	226329	236096	265242	261569	114992	127500	102784	C03156	-	C03156	-
pma0253	477.14	315.09	476.132	C23H24O11	[M+H]+	O-MethylChrysoeriol-5-O-glucoside	Flavonoids	Flavones	-	3	236336	150088	332476	107276	101687	80014.9	100954	173830	190976	63555.8	91470.5	95124	-	-	-	-
pme2602	184	96.97	185.009	C3H8NO6P	[M-H]-	O-Phospho-L-serine	Amino acids and derivatives	Amino acids and derivatives	407-41-0	3	388057	146394	90388.8	34432.5	83582.1	74407.7	187234	188903	251888	109428	107562	106483	C01005	ko00260,ko00270,ko00680,ko00970,ko00997,ko00998,ko01100,ko01110,ko01120,ko01200,ko01230	C01005	-
mws0704	140.01	78.96	141.019	C2H8NO4P	[M-H]-	O-Phosphorylethanolamine	Alkaloids	Alkaloids	1071-23-4	3	874621	589431	1.34602e+06	3.18727e+06	1.67583e+06	6.01605e+06	2.54453e+06	3.16828e+06	1.38552e+06	2.41427e+06	2.13506e+06	2.1891e+06	C00346	ko00563,ko00564,ko00600,ko01100,ko01503,ko04071	C00346	-
MW0108971	196.1	96.04	195.09	C10H13NO3	[M+H]+	O-benzyl-L-serine	Amino acids and derivatives	Amino acids and derivatives	4726-96-9	3	1.62125e+06	837348	1.74992e+06	18722.2	18192.2	16131.2	1.14221e+06	886852	1.36389e+06	462632	587559	547256	-	-	-	-
Wasn002902	355.07	209.03	356.074	C15H16O10	[M-H]-	O-p-Coumaroylgalactaric acid	Phenolic acids	Phenolic acids	-	1	1.2043e+06	1.44133e+06	1.56441e+06	3.63719e+06	908250	2.25089e+06	882035	627183	846288	1.23351e+06	1.20805e+06	1.28344e+06	-	-	-	-
MWS20633g	262.05	216.04	261.04	C9H12NO6P	[M+H]+	O-phosphate-L-tyrosine	Amino acids and derivatives	Amino acids and derivatives	21820-51-9	3	90025	155417	155418	372636	398646	375548	1.33323e+07	1.52233e+07	1.6856e+07	6.54371e+06	6.8918e+06	5.97651e+06	C06501	-	C06501	-
Zahp013600	282.28	69.07	281.272	C18H35NO	[M+H]+	Octadec-2-enamide*	Alkaloids	Alkaloids	-	1	1.67507e+07	2.00566e+07	7.94379e+06	1.44185e+07	1.25398e+07	1.44123e+07	4.05809e+06	9.34486e+06	730527	1.64332e+07	1.58394e+07	1.84572e+07	-	-	-	-
Lmyn012331	281.25	281.25	282.256	C18H34O2	[M-H]-	Octadec-6-enoic acid; Petroselinic acid*	Lipids	Free fatty acids	593-39-5	1	1.02516e+07	9.68313e+06	1.07235e+07	7.99955e+06	9.3622e+06	6.30125e+06	649671	400095	730306	7.1727e+06	6.46853e+06	6.53239e+06	C08363	-	C08363	-
Wccp011838	282.28	69.07	281.272	C18H35NO	[M+H]+	Octadec-8-enamide*	Alkaloids	Alkaloids	-	1	1.67651e+07	1.97004e+07	7.29229e+06	1.59933e+07	1.29805e+07	1.46047e+07	4.18132e+06	9.34158e+06	721525	1.61142e+07	1.49489e+07	1.69199e+07	-	-	-	-
pmb1650	279.23	149.13	278.225	C18H30O2	[M+H]+	Octadeca-11E,13E,15Z-trienoic acid	Lipids	Free fatty acids	25575-00-2	3	3.41209e+06	3.78352e+06	3.90676e+06	3.66171e+06	3.26277e+06	3.69294e+06	3.07452e+06	3.07053e+06	3.7576e+06	2.68437e+06	3.19216e+06	3.85395e+06	-	-	-	-
Wcdp010708	263.24	81.07	262.23	C18H30O	[M+H]+	Octadeca-2,9,12,15-tetraen-1-ol	Others	Others	-	1	6.5417e+06	6.67293e+06	6.71474e+06	1.75228e+07	2.05488e+07	1.66691e+07	2.73269e+06	3.56844e+06	2.90184e+06	1.54608e+06	1.35575e+06	1.62028e+06	-	-	-	-
Wcdp009119	279.23	81.07	278.225	C18H30O2	[M+H]+	Octadeca-9,12,15-trienoic acid	Lipids	Free fatty acids	28290-79-1	1	410191	488819	549112	158313	2.17725e+06	130931	577167	312434	606287	774974	670397	721320	-	-	-	-
Zahp012577	280.26	81.07	279.256	C18H33NO	[M+H]+	Octadecadienamide	Alkaloids	Alkaloids	-	1	1.03813e+07	1.25717e+07	7.82797e+06	1.78333e+06	1.14394e+06	1.68484e+06	45670.6	49699.6	48211.5	3.93213e+06	3.97372e+06	3.97104e+06	-	-	-	-
MW0055437	313.24	295.23	314.246	C18H34O4	[M-H]-	Octadecanedioic acid	Lipids	Free fatty acids	871-70-5	3	61298.6	80067.1	62231.3	38906.7	82407.4	24028.6	59695.3	17426.1	43230.1	44280.6	59135.4	55800.6	-	-	-	-
MWSslk073	291.19	161.06	290.188	C18H26O3	[M+H]+	Octinoxate	Phenolic acids	Phenolic acids	5466-77-3	3	31085	48590.4	55690.7	34648.1	26477.5	17967.3	69277.6	42188.5	33066.5	17272.9	17130.2	22579.2	-	-	-	-
YC512118	282.28	247.24	281.272	C18H35NO	[M+H]+	Oleamide (9-Octadecenamide)	Lipids	Free fatty acids	301-02-0	1	2.91275e+06	3.67302e+06	1.3213e+06	2.25611e+06	2.1718e+06	2.31908e+06	740191	1.62879e+06	121693	2.74681e+06	2.72046e+06	3.45542e+06	C19670	-	C19670	-
MWSmce447	475.38	439.36	474.371	C30H50O4	[M+H]+	Olean-12-ene-3,21,22,23-tetrol (Soyasapogenol A)	Terpenoids	Triterpene	508-01-0	3	76890.6	76321.2	92480.7	92994.9	31935.5	116211	83586.2	57036.1	41888.6	42668.2	44763.9	50048.3	C17419	-	C17419	-
mws1086	457.37	375.29	458.376	C30H50O3	[M-H]-	Olean-12-ene-3,22,23-triol (Soyasapogenol B)	Terpenoids	Triterpene	595-15-3	3	515789	475371	521665	602894	676797	641230	830672	818412	780824	543133	794613	811507	C08980	-	C08980	-
MWSmce517	179.11	137.1	180.115	C11H16O2	[M-H]-	Olivetol	Phenolic acids	Phenolic acids	500-66-3	3	94554.6	85787.2	100464	70958.3	47191.2	93983.1	37046.5	527692	77137.3	52372.9	49533.8	50246.4	-	-	-	-
[truncated: 391 more rows]
